# Supplementary material for: The impact of transcranial direct current stimulation on brain network connectivity and topology in post-stroke cognitive impairment patients: a resting-state fMRI study
Source: Neurol Sci. 2025 Jul 12;46(10):5211–9. doi: 10.1007/s10072-025-08348-8 (PMC12488762; doi:10.1007/s10072-025-08348-8)
Supplement: Supplementary file 1 — Supplementary Material 1 [file 10072_2025_8348_MOESM1_ESM.xlsx]

## Sheet: tDCS_group
tDCS Group
	Demographics							Cognitive Score						Topological Properties
Num	Gender	Age	Education(y)	onset time of IS (d)	lesionside (Left1/Right0)	hypertension(Yes1/No0)	diabetes(Yes1/No0)	MMSE-pre	MMSE-post	MMSE-sub	MoCA-pre	MoCA-post	MoCA-sub	σ-pre	σ-post	Eg-pre	Eg-post
1	1	64	6	11	1	1	0	21	24	3	20	26	6	0.612257	0.560292	0.180604	0.187004
2	1	76	8	9	1	1	1	20	25	5	18	21	3	0.391705	0.579279	0.163989	0.176657
3	0	75	6	12	0	0	0	19	22	3	18	24	6	0.532274	0.377296	0.175263	0.165386
4	0	70	6	10	1	1	1	22	28	6	21	26	5	0.434353	0.854881	0.154164	0.186974
5	1	74	9	11	1	1	0	17	20	3	18	21	3	0.783108	0.455779	0.186562	0.176659
6	1	66	9	9	0	0	0	21	25	4	23	27	4	0.419225	0.67237	0.156273	0.16178
7	0	62	7	10	1	1	1	19	24	5	17	21	4	0.454298	0.654584	0.172917	0.171279
8	1	70	6	12	1	1	0	23	28	5	21	24	3	0.511846	0.459621	0.154312	0.179981
9	1	72	6	10	1	1	0	20	22	2	20	24	4	0.68904	0.505463	0.170155	0.191709
10	1	69	8	9	1	1	0	21	24	3	17	24	7	0.709788	0.565206	0.189831	0.180326
11	0	61	7	11	0	0	1	22	25	3	22	26	4	0.634384	0.702314	0.17167	0.165606
12	1	68	6	10	1	0	0	19	24	5	20	26	6	0.48111	0.634884	0.161061	0.18881
13	1	67	7	12	0	1	1	21	24	3	19	25	6	0.522578	0.556234	0.18372	0.176685
14	0	65	8	10	0	1	0	20	26	6	23	25	2	0.414083	0.516785	0.151979	0.151902
15	1	66	7	9	1	1	1	23	25	2	21	25	4	0.615943	0.673951	0.184892	0.183685
16	0	69	9	11	1	1	0	18	22	4	20	26	6	0.402619	0.583671	0.173392	0.184603
17	1	73	7	10	0	1	0	19	25	6	19	22	3	0.486022	0.49987	0.159507	0.199807
18	1	71	6	12	1	0	0	21	26	5	22	25	3	0.397105	0.520377	0.149194	0.171562
19	1	74	6	10	0	1	1	22	24	2	19	23	4	0.552215	0.518843	0.160526	0.178547
20	0	64	9	9	1	1	0	20	24	4	19	26	7	0.681173	0.729124	0.187371	0.196441
21	1	63	6	11	0	1	1	19	25	6	22	27	5	0.562964	0.647954	0.192689	0.183759
22	0	60	6	10	1	1	0	21	25	4	21	26	5	0.413185	0.440986	0.154224	0.161907
23	1	67	6	12	0	0	1	20	26	6	15	19	4	0.604237	0.572616	0.165473	0.174278
24	0	68	6	10	1	1	0	20	24	4	23	28	5	0.635074	0.67335	0.149418	0.144815
25	1	69	6	9	0	1	0	22	24	2	17	21	4	0.390854	0.44679	0.164173	0.161205
26	1	62	9	11	1	1	0	19	23	4	18	23	5	0.482622	0.561364	0.169821	0.175889
27	1	70	9	10	1	1	0	21	26	5	21	25	4	0.618002	0.667205	0.163012	0.18226
AVERAGE		67.963	7.07407	10.3704	0.62963	0.777778	0.333333	20.3704	24.4444	4.07407	19.7778	24.2963	4.51852	0.534521	0.578929	0.168377	0.176278
STDWVP		4.35024	1.21491	1.02372	0.482904	0.41574	0.471405	1.44397	1.70692	1.33127	2.0608	2.20798	1.28727	0.110298	0.104089	0.0129395	0.0126904

## Sheet: Control_group
Control Group
	Demographics							Cognitive Score						Topological Properties
Num	Gender	Age	Education(y)	onset time of IS (d)	lesionside (Left1/Right0)	hypertension(Yes1/No0)	diabetes(Yes1/No0)	MMSE-pre	MMSE-post	MMSE-sub	MoCA-pre	MoCA-post	MoCA-sub	σ-pre	σ-post	Eg-pre	Eg-post
1	1	72	6	11	0	1	0	22	26	4	20	24	4	0.671067	0.55712	0.163842	0.176992
2	0	63	9	10	1	1	1	19	21	2	18	21	3	0.396531	0.645	0.155824	0.186379
3	1	60	6	8	0	0	0	21	26	5	19	23	4	0.544937	0.354706	0.132516	0.140336
4	1	68	9	11	1	1	1	20	21	1	20	21	1	0.667783	0.700596	0.192902	0.180687
5	0	74	9	9	1	1	0	23	26	3	22	25	3	0.507143	0.756813	0.176165	0.183193
6	1	58	6	12	0	0	0	18	22	4	19	23	4	0.459028	0.420424	0.18265	0.165303
7	1	65	6	9	0	1	1	20	24	4	21	24	3	0.5589	0.560714	0.188236	0.186538
8	0	70	6	10	1	0	0	22	26	4	21	24	3	0.543338	0.755211	0.169817	0.184072
9	0	67	9	8	1	1	0	21	23	2	17	19	2	0.58698	0.550966	0.177295	0.188192
10	1	57	6	10	0	0	0	19	24	5	18	23	5	0.451976	0.568173	0.173435	0.177176
11	1	69	6	11	1	1	0	20	21	1	16	20	4	0.460305	0.558167	0.175835	0.179677
12	1	62	4	9	0	1	0	22	26	4	18	23	5	0.397433	0.537217	0.161077	0.185308
13	1	63	9	8	1	0	0	21	24	3	20	22	2	0.574995	0.401497	0.189054	0.173248
14	0	71	6	10	1	1	0	18	20	2	17	23	6	0.574794	0.476589	0.178788	0.175106
15	1	60	9	12	0	1	0	19	23	4	18	21	3	0.649038	0.565181	0.178169	0.166103
16	1	64	8	9	1	0	1	23	28	5	22	28	6	0.756093	0.52972	0.192605	0.17778
17	0	72	5	10	0	1	0	20	22	2	20	24	4	0.53617	0.566483	0.165938	0.15423
18	1	56	7	11	0	1	0	22	25	3	21	23	2	0.428586	0.427995	0.170225	0.180907
19	1	66	6	9	1	1	0	21	25	4	21	26	5	0.658047	0.634533	0.164248	0.162662
20	0	68	6	8	1	1	1	20	22	2	19	21	2	0.445761	0.58432	0.153124	0.161535
21	1	75	8	10	0	1	0	19	23	4	18	23	5	0.491827	0.668245	0.181613	0.172807
22	1	62	5	12	1	0	0	21	24	3	20	25	5	0.622397	0.640834	0.141786	0.154396
23	0	59	7	9	0	1	1	21	23	2	21	23	2	0.458856	0.48133	0.144225	0.175266
24	1	61	6	11	1	1	0	18	20	2	19	21	2	0.590286	0.531732	0.140941	0.15457
25	0	70	7	10	0	1	0	20	23	3	19	21	2	0.664894	0.603905	0.155979	0.158745
26	0	64	6	9	1	1	0	22	26	4	22	23	1	0.551678	0.578305	0.154705	0.155175
27
AVERAGE		65.2308	6.80769	9.84615	0.538462	0.730769	0.230769	20.4615	23.6154	3.15385	19.4615	22.8462	3.38462	0.548033	0.563684	0.16773	0.171399
STDWVP		5.28647	1.44167	1.23077	0.498519	0.44356	0.421325	1.4473	2.09536	1.1666	1.62269	1.91537	1.4432	0.0934994	0.0980441	0.0163689	0.0125692

## Sheet: Demographic&Cognitive Statistic
Crosstab
Count
		lesion_side		Total
		R	L
group	tDCS group	10	17	27
	Control group	12	14	26
Total		22	31	53
Chi-Square Tests
	Value	df	Asymptotic Significance (2-sided)	Exact Sig. (2-sided)	Exact Sig. (1-sided)
Pearson Chi-Square	.453a	1	0.500709
Continuity Correctionb	0.155674	1	0.693171
Likelihood Ratio	0.453978	1	0.500452
Fisher's Exact Test				0.582572	0.346741
Linear-by-Linear Association	0.444879	1	0.504777
N of Valid Cases	53
a. 0 cells (0.0%) have expected count less than 5. The minimum expected count is 10.79.
b. Computed only for a 2x2 table
Crosstab
Count
		HP		Total
		No	Yes
group	tDCS group	6	21	27
	Control group	7	19	26
Total		13	40	53
Chi-Square Tests
	Value	df	Asymptotic Significance (2-sided)	Exact Sig. (2-sided)	Exact Sig. (1-sided)
Pearson Chi-Square	.158a	1	0.690901
Continuity Correctionb	0.00613426	1	0.937572
Likelihood Ratio	0.158172	1	0.690845
Fisher's Exact Test				0.757009	0.468501
Linear-by-Linear Association	0.155128	1	0.693682
N of Valid Cases	53
a. 0 cells (0.0%) have expected count less than 5. The minimum expected count is 6.38.
b. Computed only for a 2x2 table
Crosstab
Count
		Diabete		Total
		No	Yes
group	tDCS group	18	9	27
	Control group	20	6	26
Total		38	15	53
Chi-Square Tests
	Value	df	Asymptotic Significance (2-sided)	Exact Sig. (2-sided)	Exact Sig. (1-sided)
Pearson Chi-Square	.687a	1	0.40731
Continuity Correctionb	0.274212	1	0.60052
Likelihood Ratio	0.690508	1	0.405992
Fisher's Exact Test				0.544391	0.300969
Linear-by-Linear Association	0.673684	1	0.41177
N of Valid Cases	53
a. 0 cells (0.0%) have expected count less than 5. The minimum expected count is 7.36.
b. Computed only for a 2x2 table

## Sheet: Topological Statistic
		Test Statisticsa
			tDCS_s_Po - tDCS_s_Pr	tDCS_e_Po - tDCS_e_Pr	C_s_Po - C_s_Pr	C_e_Po - C_e_Pr
		Z	-1.850b	-2.306b	-.444b	-1.105b
		Asymp. Sig. (2-tailed)	0.0643244	0.0210883	0.656707	0.269241
		a. Wilcoxon Signed Ranks Test
		b. Based on negative ranks.

## Sheet: Pearson Statistic
tDCS_Eg_sub	MMSE-sub
0.00639987	3	Correlations
0.0126681	5			egsub	MMSEsub
-0.00987762	3	egsub	Pearson Correlation	1	.403*
0.0328102	6		Sig. (2-tailed)		0.0369606
-0.00990342	3		N	27	27
0.00550609	4	MMSEsub	Pearson Correlation	.403*	1
-0.00163806	5		Sig. (2-tailed)	0.0369606
0.0256686	5		N	27	27
0.0215548	2	*. Correlation is significant at the 0.05 level (2-tailed).
-0.00950511	3
-0.00606363	3
0.0277487	5
-0.00703531	3	Correlations
-7.67745e-05	6				egsub	MMSEsub
-0.0012065	2	Spearman's rho	egsub	Correlation Coefficient	1	.410*
0.0112111	4			Sig. (2-tailed)		0.0338471
0.0402998	6			N	27	27
0.0223684	5		MMSEsub	Correlation Coefficient	.410*	1
0.0180204	2			Sig. (2-tailed)	0.0338471
0.00907	4			N	27	27
-0.00892954	6	*. Correlation is significant at the 0.05 level (2-tailed).
0.0076832	4
0.00880502	6
-0.00460254	4
-0.00296835	2
0.00606849	4
0.0192481	5
