# Supplementary material for: The impact of transcranial direct current stimulation on brain network connectivity and topology in post-stroke cognitive impairment patients: a resting-state fMRI study
Source: Neurol Sci. 2025 Jul 12;46(10):5211–9. doi: 10.1007/s10072-025-08348-8 (PMC12488762; doi:10.1007/s10072-025-08348-8)
Supplement: Supplementary file 2 — Supplementary Material 2 [file 10072_2025_8348_MOESM2_ESM.txt]

   0.0000000e+00   5.6374549e-01   1.8064226e+00   1.4295434e+00   1.4097551e+00   1.2735639e+00   1.3232902e+00   2.1573829e+00   1.5123641e+00   1.1551603e+00   1.1024122e+00   1.9226288e+00   8.6163102e-01   1.2399719e+00   5.6524633e-01   9.5090278e-01   6.5668313e-01   9.8030641e-01   1.5999351e+00   1.1016360e+00   2.2612636e-01   7.5030008e-01   6.5284596e-01   7.8387731e-01   6.2667414e-01   4.8737304e-01   9.7916450e-01   9.0828525e-01   4.6517079e-01   1.2662103e+00   7.2050552e-01   9.8492664e-01   1.5505575e+00   1.9791407e+00   1.3271851e+00   2.3033908e+00   6.0871096e-02   1.0318110e+00   6.1430279e-01   8.2353482e-01   3.6771518e-01   9.2499886e-01   4.8154006e-01   4.5032796e-01   1.4190558e+00   1.5105263e+00  -1.1836078e-02   5.9062516e-01   9.2670172e-01   7.4638479e-01   9.0807422e-01   1.0339544e+00   9.9645263e-02  -7.8106376e-02   5.0057932e-01   4.1050066e-01   3.5450185e-01   6.2588430e-01   1.9756987e+00   1.6939185e+00   1.8278819e+00   8.3820307e-01   1.8188229e+00   1.4331746e+00   1.1335020e+00   2.2248448e+00   2.5922299e+00   1.9115913e+00   5.1897959e-01   1.6595132e+00  -4.2184453e-01  -7.5777803e-01   7.9905844e-01   1.4890995e+00   1.2135984e+00   1.0952663e+00  -2.9083417e-01   6.2582888e-01   2.5549026e-01   7.0899970e-01   1.0991901e+00   1.0285300e+00   1.2512925e+00   1.0482322e+00   8.8185518e-01   1.4165914e+00   7.3839809e-01   2.3113103e-01   8.8613241e-01   1.5617547e+00
   5.6374549e-01   0.0000000e+00   1.0044845e+00   9.7003523e-01   4.4715572e-01   5.5225294e-01   9.8317064e-01   1.8295480e+00   1.1066675e+00   3.8791115e-01   1.0115096e+00   1.8159764e+00   7.7963128e-01   1.1527515e+00   5.3569626e-01   7.3935728e-01   5.7072307e-01   1.2432089e+00   1.4584910e+00   1.2126478e+00  -1.9766226e-01   3.2049923e-01  -3.0188678e-01   2.3655772e-01  -1.3326239e-01  -5.4669938e-01   2.2487711e-01   4.1916612e-01   3.1102714e-01   8.9022040e-01  -3.6064840e-02   1.8162869e-01   8.7258088e-01   2.7486168e+00   6.5557738e-01   1.8532336e+00   2.9817885e-01   8.7653450e-01   5.7361604e-01   4.2844786e-01   4.4810708e-01   1.4568541e-01   5.0092836e-01   2.5645252e-01   1.2114826e+00   1.5378947e+00   8.6984284e-02   3.2145729e-01   1.0558089e+00   1.4848289e+00   9.3222043e-01   1.3928854e+00   6.9392128e-01   5.8563665e-01   6.0064952e-01   5.7028668e-01   2.1347364e-02   2.1804704e+00   1.6726502e+00   2.0109256e+00   1.1837344e+00   6.8901063e-01   1.6499777e+00   9.9177655e-01   5.1627340e-01   1.7015928e+00   1.1198956e+00   1.6337792e+00  -4.2966224e-01   1.1657144e+00  -7.7897938e-01  -1.0951835e+00   5.0984809e-01   1.5380988e+00   1.5780576e+00   9.1706972e-01  -3.1145040e-01   1.0419191e+00  -2.4017554e-01   5.5382695e-01   5.8206822e-01   5.8909066e-01   7.6853181e-01   5.5902130e-01   3.4511932e-01   9.7791929e-01   2.7100010e-01   2.9890247e-01   8.6166295e-01   1.6084784e+00
   1.8064226e+00   1.0044845e+00   0.0000000e+00   1.8966643e+00   8.2113916e-01   1.3944767e+00   1.2710251e+00   7.3040421e-01   9.9448478e-01   8.5888404e-01   1.1592587e+00   1.8320734e+00   4.6411254e-01   7.8615756e-01   1.5451727e+00   1.5879885e+00   4.0017667e-01   1.0781111e+00  -8.1658601e-01   2.3034320e-01  -3.9608145e-01  -2.5383966e-02   3.2155347e+00   1.7323249e+00   1.2379670e+00   9.1129350e-01   7.8585769e-01   1.0264788e+00   7.9266022e-01   1.4770589e+00   5.0421087e-01   1.0211479e-01   8.4831966e-01   1.0581726e+00   7.9000183e-01   1.0696828e+00  -8.7129017e-01   4.5372037e-01   3.9981842e-01   5.1050902e-01   4.4377142e-01   3.0573177e-01  -4.6145549e-01   5.5726930e-01   1.5143719e+00   2.4329266e+00  -9.8137125e-01   4.1151268e-01   3.4838992e-02   5.6597055e-01   1.4763236e-01   5.4910893e-01   5.7146103e-01   7.8624775e-01  -8.6010126e-02   3.0684494e-01   1.3504263e+00   1.5856442e+00   8.8804934e-01   1.3656319e+00   1.3431537e+00   9.6354649e-01   1.2690878e+00   6.1801055e-01   6.3844632e-01   1.4879203e+00   1.4902322e+00   1.4137918e+00   5.1316682e-01   1.0219349e+00  -4.4622367e-01  -8.1184817e-01  -3.7062680e-01   6.7057780e-01  -1.8422539e-01  -2.9130738e-02  -1.2541798e+00  -6.2688574e-01   3.3861212e-01   1.0125905e+00   1.2949743e+00   1.0278689e+00   2.7372926e+00   1.3237843e+00   9.6611341e-01   1.1140461e+00   1.4928583e+00   6.7138506e-01   9.1377727e-01   1.5785452e+00
   1.4295434e+00   9.7003523e-01   1.8966643e+00   0.0000000e+00   1.1672449e+00   1.2738104e+00   2.0313843e+00   7.0054727e-01   1.6184400e+00   7.8618969e-01   1.7986999e+00   1.7955042e+00   1.7078808e+00   1.0505201e+00   1.8455793e+00   1.7194672e+00   1.3715693e+00   1.1625015e+00   7.9279390e-01   8.9497997e-01  -5.2917401e-01  -4.6626431e-02   1.6119610e+00   7.3324547e-01   8.1607325e-01  -1.1067361e-02   9.2667904e-01   8.7534515e-01   8.2329365e-01   1.4704271e+00   1.3610434e-01  -1.5567804e-01   1.1194686e+00   1.2728433e+00   6.2527636e-01   5.7446903e-01  -2.6523313e-01   1.6701844e-01   5.1848935e-01   6.0326394e-01   6.3706177e-01   5.9015568e-01   3.8968526e-01   9.3033802e-01   1.4934817e+00   2.2102977e+00   8.8269182e-03   8.2872287e-01   1.2626748e+00   8.6296668e-01   1.0008579e+00   7.6824232e-01   1.4462260e+00   9.5990768e-01   6.1733478e-01   6.3721019e-01   1.1122132e+00   1.6973035e+00   8.2531963e-01   1.8731224e+00   1.2648699e+00   9.9101234e-01   1.5643330e+00   9.9569977e-01   1.5115186e+00   1.3681109e+00   1.3000150e+00   1.6980479e+00   8.5577487e-01   1.5504838e+00  -3.6447510e-01  -7.1308856e-01   2.9567705e-01   1.0869013e+00   4.3777796e-01   4.2265075e-02  -1.0143010e+00  -4.1227889e-01   5.7876198e-01   1.3771465e+00   1.3681278e+00   1.1675552e+00   2.1215085e+00   1.2416304e+00   1.0896340e+00   1.0486208e+00   1.1596465e+00   7.8512619e-01   1.3042613e+00   1.5351884e+00
   1.4097551e+00   4.4715572e-01   8.2113916e-01   1.1672449e+00   0.0000000e+00   1.1463604e+00   1.0962223e+00   8.8060348e-01   1.3138597e+00   8.7232240e-01   2.3414681e+00   1.3370449e+00   2.4146887e+00   1.3581438e+00   1.7374299e+00   1.2908216e+00   7.6076764e-01   6.2476788e-01   4.7811429e-01   3.9983600e-01  -1.0735226e-01  -4.4955269e-01   2.6549564e+00   1.8785701e+00   6.3162030e-01   3.3849618e-01  -2.1321552e-01  -6.8164431e-01   4.8913598e-01   5.2838002e-01   1.1992087e+00   1.1034890e+00   7.0390607e-01   3.2834269e-01   5.3076414e-01  -3.0566236e-01  -8.3844614e-01  -4.9219172e-01   1.2276149e-01  -1.4233466e-01   2.9036221e-01   2.6300403e-01   1.2798300e+00   6.6126151e-01   7.4204208e-01   6.2321585e-01  -1.6000258e-01   4.3661686e-01   8.7039960e-01   5.8129958e-01   9.6963427e-01   7.8824153e-01   1.4435300e+00   1.7447065e+00  -3.3890853e-01  -2.1028455e-01   8.5103660e-01   8.9378984e-01   2.4741594e-01   1.1766796e+00   1.1880631e+00   7.2923211e-01   1.7333281e+00   7.9044644e-01   5.0940711e-01   5.0232732e-01   1.8805679e-01   4.1385161e-01   1.8536714e-01   2.1466727e-01   4.1577827e-01   8.0592437e-02   8.0814065e-01   3.2090424e-01   1.2463946e+00  -2.1916692e-02  -5.0354233e-01  -9.2811909e-01   2.0493416e-01   1.0440096e+00   9.0452007e-01   4.5132739e-01   1.1827664e+00   8.1061699e-01   1.0122602e+00   4.2561040e-01   2.5300391e-01   4.7493101e-01   3.9967877e-01   1.0467158e+00
   1.2735639e+00   5.5225294e-01   1.3944767e+00   1.2738104e+00   1.1463604e+00   0.0000000e+00   1.1267604e+00   8.6457188e-01   1.0384246e+00   5.2726922e-02   6.5422056e-01   5.0816039e-01   1.3172984e+00   2.1404689e-01   7.4208165e-01   5.5269848e-01   6.8597107e-01   2.4202196e-01   6.6232295e-01   5.4235435e-01  -5.5549168e-01  -6.2230502e-01   1.1472133e+00   8.9186987e-01   9.5298346e-01   9.9010419e-02   1.7936621e-01   8.5075872e-02   6.1757567e-01   3.5167278e-01  -7.3436504e-02   1.5002217e-01   6.7433232e-01   4.1289174e-01   7.0131466e-01  -5.4566540e-02  -7.2038273e-01   3.6668398e-01   7.0896197e-01   4.5698235e-01   4.3934286e-01   1.9618424e-01   1.3899777e+00   9.3777210e-01   9.5269828e-01   5.8033362e-01   5.7307602e-01   1.0937454e+00   1.1471731e+00   4.5654235e-01   1.4313218e+00   7.0009728e-01   1.3435012e+00   1.3306098e+00   5.7539231e-01   7.7446665e-01   6.7563442e-01   9.3855073e-01   2.2556895e-02   6.5484315e-01   8.8475685e-01  -3.6692075e-02   1.2078479e+00   3.5317140e-01   2.8929744e-01   3.7104189e-01   5.2618067e-01   6.0606175e-01   3.5270305e-01   7.9141024e-01   4.4314663e-01  -2.7000925e-01   6.4645762e-01   1.6145404e-01   1.0060084e+00  -4.1303644e-02  -2.7971709e-01  -6.7616677e-02   2.7752193e-01   1.0934344e+00   1.0832152e+00   6.2120150e-01   1.5350082e+00   9.7263818e-01   9.1097941e-01   5.5771908e-01   5.9016993e-01   8.5970887e-01   8.9971374e-01   8.5735980e-01
   1.3232902e+00   9.8317064e-01   1.2710251e+00   2.0313843e+00   1.0962223e+00   1.1267604e+00   0.0000000e+00   1.4441302e+00   1.1551370e+00   1.2730042e+00   1.1503482e+00   2.1193066e+00   5.5012253e-01   1.2070740e+00   1.4411173e+00   1.7980456e+00   5.0777336e-01   1.2585486e+00   1.0966847e+00   8.6299808e-01  -4.4123899e-01  -2.0350472e-01   1.6504065e+00   1.2461020e+00   1.0588031e+00   5.6712614e-01   5.7149451e-01   6.0706108e-01   9.6358161e-02   1.1263486e+00   1.0740935e+00   1.2714400e+00   1.1972064e+00   1.5929574e+00   1.0473259e+00   1.3089334e+00  -8.1143771e-01   6.2592108e-01   5.2200548e-01   5.7164708e-01   2.5268064e-01   1.1764040e-01   8.1740104e-01   1.5345790e+00   2.0189940e+00   2.7879058e+00   2.0816321e-02   1.5485082e+00   8.1201645e-01   1.9215765e+00   8.7772633e-01   1.2346196e+00   1.0320390e+00   1.2691208e+00   3.9087480e-01   7.3146941e-01   1.4171661e+00   1.7790045e+00   7.4388868e-01   1.4569871e+00   1.3276719e+00   1.1732876e+00   1.1527412e+00   1.2244485e+00  -2.0753941e-02   2.1286239e+00   2.1097138e+00   2.2655656e+00   8.3688055e-01   9.8801780e-01  -6.5704409e-01  -5.5643370e-01  -1.4494099e-01   9.1830478e-01   7.1743050e-02   4.9324378e-01  -7.6630701e-01  -5.9400289e-01   4.4186548e-01   7.4694924e-01   1.3762385e+00   1.4762175e+00   2.5129036e+00   1.4607812e+00   1.3842828e+00   1.9964181e+00   1.9706781e+00   1.2094409e+00   1.3270258e+00   2.0252346e+00
   2.1573829e+00   1.8295480e+00   7.3040421e-01   7.0054727e-01   8.8060348e-01   8.6457188e-01   1.4441302e+00   0.0000000e+00   1.4414393e+00   1.0450304e+00   1.4499441e+00   1.6845344e+00   1.3701725e+00   6.3278133e-01   1.3347345e+00   1.6128214e+00   1.4851321e+00   1.6445660e+00   1.8298325e+00   1.2138300e+00  -2.5320803e-01  -1.5631721e-01   1.4365584e+00   7.3462402e-01   3.3107319e-01  -2.5889629e-01   5.4231993e-01   3.9019371e-01   9.2786212e-02   6.8117261e-01   1.7217239e-01   9.5836430e-02   9.0168284e-01   8.9896859e-01   2.4913047e-01   1.4814711e-03  -6.1859499e-01   2.0025027e-01   5.6330672e-01   5.9780381e-01   3.9369735e-01   6.3056169e-01   5.8765249e-01   8.1682064e-01   1.7480465e+00   2.1728779e+00   2.4953405e-01   1.1474772e+00   1.6519703e+00   1.7320594e+00   1.3604541e+00   9.4637737e-01   2.0285242e+00   1.2961688e+00   7.0240954e-01   8.9859102e-01   1.5613124e+00   2.3276579e+00   9.2195175e-01   1.4979335e+00   1.4720611e+00   1.3472974e+00   1.2531977e+00   1.2787567e+00   5.4377356e-01   1.2316123e+00   1.5733833e+00   1.5619300e+00   1.3429141e+00   1.6312539e+00  -5.7674654e-01  -6.0183170e-01   5.4958439e-02   1.0820547e+00   3.2085055e-01   1.8834150e-01  -9.5060450e-01  -2.5193553e-01   5.0403282e-01   7.3672814e-01   1.2118940e+00   1.0913811e+00   2.3008194e+00   1.5077322e+00   1.3484923e+00   1.2164035e+00   1.5911430e+00   1.0144407e+00   1.4643527e+00   1.6987535e+00
   1.5123641e+00   1.1066675e+00   9.9448478e-01   1.6184400e+00   1.3138597e+00   1.0384246e+00   1.1551370e+00   1.4414393e+00   0.0000000e+00   1.4193318e+00   1.7514886e+00   1.1635726e+00   1.9225830e+00   2.5248499e-01   2.0551663e+00   1.1810505e+00   9.3628123e-02   2.8601213e-01   1.3101249e+00   1.1732107e+00  -1.0608332e-01  -3.9551290e-01   1.3087989e+00   1.0761911e+00   2.7488312e-01  -5.9479353e-01  -1.1599361e-01   2.0153963e-01   5.1422970e-01   3.3018525e-01   1.0926346e+00   1.1852084e+00   1.1235447e+00   7.2071700e-01   4.8423843e-01   3.9666844e-01  -4.9471360e-01  -1.2261552e-01   1.0533666e+00   8.3916304e-01   3.8470170e-02   9.5630781e-01   1.6479090e+00   2.5974141e+00   1.3842754e+00   1.7786629e+00   6.2312366e-01   2.4078528e+00   1.5976954e+00   1.3890420e+00   2.1713175e+00   1.9915431e+00   2.1417481e+00   2.4331479e+00   1.0197387e+00   1.2097417e+00   1.2377221e+00   1.6070773e+00   8.0597424e-01   1.7842387e+00   7.9307878e-01   8.4782847e-01   7.5735005e-01   3.4845103e-01   7.1925843e-02   1.0190054e+00   1.4821488e+00   1.7829570e+00   5.5027302e-01   8.8301907e-01   1.9260001e-01   1.9709953e-01   1.1287719e-01   3.9453474e-01  -1.5492531e-01   4.7861049e-01  -3.7799363e-01  -9.9889642e-01   1.0217697e-01   5.9761215e-01   8.8710075e-01   6.1988841e-01   1.5152337e+00   7.6914055e-01   1.2282916e+00   1.2858319e+00   1.3981541e+00   1.0738940e+00   4.0399815e-01   1.4900009e+00
   1.1551603e+00   3.8791115e-01   8.5888404e-01   7.8618969e-01   8.7232240e-01   5.2726922e-02   1.2730042e+00   1.0450304e+00   1.4193318e+00   0.0000000e+00   1.9005611e+00   9.5265755e-01   2.5074352e+00   8.7553850e-01   1.3718485e+00   1.6533409e+00   2.8904285e-01   1.4662374e-01   5.4665618e-01   3.1554237e-01  -3.8570944e-01  -1.0907289e+00   1.0747312e+00   1.0428910e+00   1.7301015e-01  -5.0867420e-01  -1.9371255e-01  -5.4060429e-01   2.8359701e-01   2.3250959e-01   4.7526809e-01   6.2995946e-01   4.7774121e-01   9.1649418e-02   3.7947548e-01  -2.0955045e-02  -4.4000959e-01  -3.5577176e-01   8.5126831e-01   3.2091371e-01   7.4782434e-02  -1.9081746e-02   1.0942671e+00   1.3475963e+00   7.6657552e-01   5.7665933e-01   6.0191889e-01   1.4825377e+00   3.4415574e-01   2.0892172e-01   1.6803076e+00   1.1005427e+00   1.5461336e+00   1.5678037e+00   2.6985396e-01   5.3085256e-01   4.6706858e-01   1.0883061e+00  -1.3063313e-01   5.4481467e-01   4.1684029e-01  -1.8815440e-01   5.6992987e-01  -4.8754131e-03   1.9827250e-01   3.2222922e-01   7.9992500e-01   1.1061671e+00  -7.5155500e-02   4.8677203e-01  -3.3502990e-01  -3.0637761e-01   2.4379102e-02  -2.0479466e-02  -3.1527592e-01  -3.0121373e-01  -2.5418744e-01  -3.9292590e-01   4.7763355e-01   1.0481876e+00   8.5560818e-01   4.6200888e-01   1.0952968e+00   4.1497212e-01   1.3621448e+00   1.0047121e+00   1.9923537e-01   5.3346372e-02   7.9583741e-01   9.1714051e-01
   1.1024122e+00   1.0115096e+00   1.1592587e+00   1.7986999e+00   2.3414681e+00   6.5422056e-01   1.1503482e+00   1.4499441e+00   1.7514886e+00   1.9005611e+00   0.0000000e+00   1.6924034e+00   1.7363246e+00   1.4271891e+00   1.4924143e+00   1.5424972e+00   9.2938226e-01   1.0593492e+00   1.5998911e+00   1.3501453e+00   8.3216229e-01   4.1243304e-01   5.2515059e-01   8.5162270e-01   5.4233611e-01   3.1578784e-01   3.9322780e-01   5.0796558e-01   7.8116316e-01   1.5795089e+00   1.0756970e+00   1.4113931e+00   7.1283771e-01   1.0082079e+00   1.4678859e+00   2.2483678e+00   4.4068954e-01   1.6988206e+00   7.4111285e-01   7.7808895e-01   3.6452712e-01   1.2243170e+00   2.1387702e+00   2.0664869e+00   2.7733895e+00   2.4496761e+00   7.5659719e-01   1.5910100e+00   2.2471498e+00   1.9306030e+00   3.2510415e+00   2.8764167e+00   1.3305660e+00   2.2295415e+00   1.2124766e+00   1.4901519e+00   1.1472869e+00   1.2941131e+00   1.1694821e+00   1.3710391e+00   8.1609260e-01   6.5884709e-01   1.0100697e+00   1.1337544e+00   9.9556682e-01   1.7705418e+00   2.2833064e+00   1.9284362e+00   1.0838855e+00   1.5488137e+00  -9.6124369e-02  -2.2807916e-01   4.7871578e-01   1.0218238e+00   8.6590120e-01   1.7533584e+00   5.6860196e-01   5.2430753e-01   1.5786729e+00   1.3201073e+00   2.1047533e+00   2.1044805e+00   1.7466116e+00   1.3813986e+00   1.7997744e+00   2.4483240e+00   1.5549559e+00   1.5938675e+00   7.1959806e-01   2.3071138e+00
   1.9226288e+00   1.8159764e+00   1.8320734e+00   1.7955042e+00   1.3370449e+00   5.0816039e-01   2.1193066e+00   1.6845344e+00   1.1635726e+00   9.5265755e-01   1.6924034e+00   0.0000000e+00   1.0677164e+00   9.2590106e-01   1.4396761e+00   1.4921905e+00   6.7512943e-01   1.2271439e+00   1.9250758e+00   1.2082711e+00   3.7472588e-01   9.6613730e-02   1.6597422e+00   1.1594412e+00   2.4147080e-01  -4.7398161e-01   2.1911030e-01   5.9608928e-01  -1.7103914e-01   2.1105932e-01   2.4229692e-01   6.5754557e-01   5.2369396e-01   7.6843596e-01   1.4277207e+00   1.8407724e+00   9.2625584e-02   8.1468784e-01   9.2804996e-01   3.8174843e-01   1.6954147e-01   4.4065836e-01   1.8596397e+00   1.8441889e+00   2.7204216e+00   2.2024692e+00   8.5851766e-01   1.6586663e+00   2.1871181e+00   1.5212482e+00   2.6907992e+00   2.3563494e+00   1.8898146e+00   1.5338442e+00   1.1351107e+00   1.0962391e+00   1.4284815e+00   1.8065473e+00   1.2119598e+00   8.2679643e-01   1.6562804e+00   3.0666024e-01   2.0356375e-01   1.5124665e-01   1.8478697e+00   1.6419569e+00   1.9907760e+00   2.0473733e+00   7.5352809e-01   7.7692646e-01  -1.9003888e-01   8.7074074e-02   3.9563432e-01   4.9513822e-01   1.2070242e+00   7.3418656e-01  -3.9736377e-01   4.7602815e-02   5.5570813e-01   6.3722906e-01   4.0405688e-01   9.9247862e-01   7.8539881e-01   2.0576161e-01   1.3800023e+00   1.4428656e+00   7.5778384e-01   6.3843547e-01   7.6659867e-01   1.7730522e+00
   8.6163102e-01   7.7963128e-01   4.6411254e-01   1.7078808e+00   2.4146887e+00   1.3172984e+00   5.5012253e-01   1.3701725e+00   1.9225830e+00   2.5074352e+00   1.7363246e+00   1.0677164e+00   0.0000000e+00   8.0508141e-01   2.6283564e+00   2.2418936e+00   1.0482096e+00   1.6369419e+00   1.4031893e+00   1.0992682e+00   8.8240377e-01   1.3788422e-01   4.4609196e-01   2.8545669e-01   9.5865198e-01   8.0127952e-01   3.2424520e-01   5.1629333e-01   2.3519952e+00   1.8028993e+00   1.3950598e+00   1.2698520e+00  -3.8832377e-02   5.0864465e-01   1.6407075e+00   2.2775292e+00   6.8783610e-03   1.0808279e+00   6.9016506e-01   4.7661904e-01  -1.9734119e-01   5.5892221e-01   2.4888511e+00   2.9076810e+00   2.6017607e+00   2.7409904e+00   1.0370804e+00   2.4078219e+00   1.9516371e+00   2.4702884e+00   2.4912207e+00   2.9484628e+00   1.5952421e+00   3.1787886e+00   8.3542471e-01   1.7008071e+00   1.0683575e+00   1.2320985e+00   5.9044913e-01   1.2144504e+00  -2.5931992e-01   3.1345630e-01   3.1599149e-01   6.5205046e-01   4.9544664e-01   1.7408074e+00   1.6779514e+00   1.6866195e+00   8.2830409e-01   1.1706919e+00   4.3454481e-01   8.9575975e-02   8.1353044e-01   1.5487755e+00   8.7007003e-01   1.3982778e+00  -1.0080814e-01   2.9775164e-01   1.4186530e+00   1.3742955e+00   2.3855330e+00   2.2625754e+00   1.8325332e+00   1.4192339e+00   1.7959875e+00   2.9445230e+00   1.6366534e+00   1.0338751e+00   2.6589827e-01   2.4955609e+00
   1.2399719e+00   1.1527515e+00   7.8615756e-01   1.0505201e+00   1.3581438e+00   2.1404689e-01   1.2070740e+00   6.3278133e-01   2.5248499e-01   8.7553850e-01   1.4271891e+00   9.2590106e-01   8.0508141e-01   0.0000000e+00   8.4273640e-01   7.9046434e-01   4.5690145e-01   7.3486930e-01   1.4611749e+00   1.0578196e+00  -1.4822630e-01  -7.5970212e-01   5.3360458e-01  -1.7332292e-01   2.7415906e-01  -2.2705352e-01   1.1857978e-01   5.1608115e-01   1.7651731e-01   3.8952031e-01   4.1598264e-01   9.0457418e-01   2.9734854e-01   2.7357846e-01   1.2446658e+00   1.7300323e+00  -7.9193663e-02   1.2420997e-01   2.0159991e-01  -2.6796659e-01  -2.7774366e-01   2.0037800e-01   1.3260638e+00   2.0562211e+00   1.6634646e+00   1.1488157e+00   3.5323560e-01   1.5911746e+00   1.5171108e+00   1.4947559e+00   2.3570454e+00   1.9823253e+00   1.7500021e+00   1.7099294e+00   8.1195830e-01   1.1135073e+00   1.2256952e+00   1.6118093e+00   7.9271047e-01   7.9601711e-01   4.5228266e-01  -4.0505985e-01   1.5299725e-01  -5.9423851e-03   8.5109446e-01   7.0548516e-01   1.4345483e+00   9.3468063e-01   3.2615288e-01   7.2729802e-01  -2.3821037e-02  -1.5898838e-01   1.0473660e+00   7.9563649e-01   8.0052718e-01   6.3819462e-01  -8.9604294e-01  -8.8506134e-02   5.5922748e-01   3.8621381e-01   6.8375470e-01   1.0105510e+00   8.0263708e-01   1.5575193e-01   9.1172045e-01   9.7732278e-01   4.0760087e-01  -2.2774473e-01   2.4725663e-01   1.0902410e+00
   5.6524633e-01   5.3569626e-01   1.5451727e+00   1.8455793e+00   1.7374299e+00   7.4208165e-01   1.4411173e+00   1.3347345e+00   2.0551663e+00   1.3718485e+00   1.4924143e+00   1.4396761e+00   2.6283564e+00   8.4273640e-01   0.0000000e+00   7.7613297e-01  -1.3923507e-01   1.4763901e-01   6.4287030e-01   5.6744707e-01  -8.7021564e-02  -6.7776904e-01   9.3912061e-01   7.7812401e-01   1.0551479e+00   6.2012568e-01  -6.4602630e-01   1.4577185e-01   2.1023835e-01   5.4247833e-01   8.7260873e-01   1.4584030e+00   1.2109038e-01   1.0661257e-01   1.1986694e+00   8.5271535e-01   2.4981516e-01  -1.6413780e-01   1.2852842e+00   8.0327800e-01  -1.5868270e-01   1.4842566e-01   1.6386625e+00   1.5107698e+00   1.0931785e+00   4.4149383e-01   8.7316985e-01   1.5764385e+00   1.1424714e+00   1.1116952e+00   2.6133918e+00   1.9668126e+00   1.2263721e+00   2.0420679e+00   9.4899365e-01   1.0854759e+00   2.9056892e-01   6.2743550e-01   5.0897402e-01   1.0856276e+00   7.4617935e-01   5.9140065e-01   5.1297404e-01   2.3573228e-01   7.9879240e-01   1.1661316e+00   1.2220365e+00   8.9799870e-01   1.9816040e-01   9.6175096e-01   6.0109750e-01  -1.6323513e-01   8.5324160e-01  -7.3529248e-02   1.0402782e+00   4.2930258e-01  -3.8357242e-01  -4.8956182e-01   6.4308831e-01   1.1742488e+00   6.7771578e-01   1.0210233e-01   5.9566366e-01  -6.6915484e-02   6.9204730e-01   1.1543038e+00   6.0966226e-01   2.3746178e-01   5.0171861e-01   2.1133792e+00
   9.5090278e-01   7.3935728e-01   1.5879885e+00   1.7194672e+00   1.2908216e+00   5.5269848e-01   1.7980456e+00   1.6128214e+00   1.1810505e+00   1.6533409e+00   1.5424972e+00   1.4921905e+00   2.2418936e+00   7.9046434e-01   7.7613297e-01   0.0000000e+00  -3.8215091e-02   8.7038862e-02   8.3138525e-01   7.1927277e-01  -5.7938026e-01  -1.0924440e+00   9.4291354e-01   8.1503586e-01   3.8378292e-01  -3.2296676e-01  -5.7326470e-01   2.2989989e-01   8.5623029e-01   4.9926903e-01   1.7422169e-01   9.2994186e-01   2.2883839e-01   4.3105859e-01   5.7756403e-01   6.8494527e-01   5.5530322e-01   5.7959854e-02   1.2697234e+00   7.3438667e-01   3.6531559e-02   3.0437472e-01   1.3200795e+00   1.0889731e+00   7.1123384e-01  -1.1781239e-02   6.5197669e-01   1.0734977e+00   7.9715382e-01   7.3725011e-01   2.1195038e+00   1.6587088e+00   1.5496065e+00   1.6729135e+00   7.9866878e-01   9.6825996e-01   1.1786515e-01   1.0427948e+00   8.1820680e-03   4.8712017e-01   6.0633784e-01   8.8442232e-02   4.1204802e-01   2.6303747e-02   9.6270038e-01   1.3131016e+00   7.8968365e-01   6.5336189e-01  -7.1374596e-02   9.1790939e-01   1.7628308e-01  -3.5808841e-01   4.6910174e-01  -2.6146922e-01   1.0087320e+00  -3.3438782e-01  -2.7352821e-01  -2.3258752e-01   2.5749448e-01   1.6315062e+00   4.6160878e-01   4.9128904e-01   9.2017501e-01   6.8573650e-01   8.2604607e-01   9.1275650e-01  -2.7778981e-02   7.5897945e-01   5.4084097e-01   1.4411849e+00
   6.5668313e-01   5.7072307e-01   4.0017667e-01   1.3715693e+00   7.6076764e-01   6.8597107e-01   5.0777336e-01   1.4851321e+00   9.3628123e-02   2.8904285e-01   9.2938226e-01   6.7512943e-01   1.0482096e+00   4.5690145e-01  -1.3923507e-01  -3.8215091e-02   0.0000000e+00   4.3526518e-02   1.3979518e+00   1.2213865e+00  -1.3368952e-01   6.3444075e-01  -6.7874231e-02   1.9059685e-01   3.5527992e-02   2.6559991e-01  -2.8473717e-01   2.1587826e-01   5.8035879e-01   1.0389360e+00   2.0433886e-02   4.6431404e-01   7.4582235e-02   2.6719040e-01   1.1976137e+00   1.3499645e+00   1.2416734e+00   1.3524181e+00   1.0821189e+00   5.8800138e-01   2.4006415e-01   5.0497520e-01   1.1385005e+00   9.5251970e-01   1.2514005e+00   5.6770591e-01   4.3897781e-01   9.3812027e-01   7.6844281e-01   1.1460664e+00   8.3238793e-01   1.1281047e+00   5.3440337e-01   6.0531524e-01   1.1481891e+00   9.0134122e-01   6.3283274e-02   3.2716676e-02   4.6648985e-01   5.4813753e-01   4.1506399e-01   1.2863625e-01   8.2452728e-01  -1.6802732e-01   7.5401384e-01   1.8719171e+00   1.1441733e+00   1.3624022e+00   5.1993904e-01   1.5829492e+00   1.9972937e-01  -2.2872465e-02   1.3076877e+00   7.7755415e-01   1.8681131e+00   1.5409066e+00   1.1808355e+00   1.7733271e+00   8.8293987e-01   4.2620183e-01   5.8960525e-01   1.5943005e-01   5.1401078e-01  -1.8623578e-01   8.7581865e-01   1.3779333e+00   7.6608073e-01   7.6848207e-01   3.7418241e-01   1.1405635e+00
   9.8030641e-01   1.2432089e+00   1.0781111e+00   1.1625015e+00   6.2476788e-01   2.4202196e-01   1.2585486e+00   1.6445660e+00   2.8601213e-01   1.4662374e-01   1.0593492e+00   1.2271439e+00   1.6369419e+00   7.3486930e-01   1.4763901e-01   8.7038862e-02   4.3526518e-02   0.0000000e+00   1.7167420e+00   1.6986332e+00   1.1317430e-01   1.0272690e+00   5.7313301e-01   4.5172873e-01  -1.8158225e-01  -3.5844074e-01  -2.1038367e-01   3.7521712e-01  -1.8886521e-01   2.9364952e-01   5.5858245e-03   5.1490919e-01   5.2262646e-01   7.6129018e-01   8.9535250e-01   1.2742395e+00  -1.0768820e-01   2.0622704e-01   4.1647909e-01  -2.2545181e-01  -1.9575751e-01   6.8408214e-02   9.8253294e-01   4.1822493e-01   7.4333929e-01   6.7040539e-01   1.4470021e-01   3.7735978e-01   7.7339983e-01   7.9570479e-01   1.1675405e+00   1.2462387e+00   5.7781116e-01   5.7426720e-01   1.2127346e+00   5.6135873e-01   1.9384331e-01   7.6976467e-01   1.1102280e+00   6.5929276e-01   1.3025417e+00   8.4259100e-01   1.3085699e+00   5.9639837e-01   9.9309641e-01   2.0663844e+00   1.4250201e+00   1.7024526e+00   5.9291222e-01   1.5110060e+00   4.4729297e-02  -1.7745783e-01   7.9640245e-01  -2.3760030e-01   2.3957466e+00   1.6624670e+00   2.3619370e-02   6.6516882e-01  -2.1561466e-02   2.7554665e-01   2.2335283e-01   3.5607710e-01   1.0806843e-01   9.3806376e-02   8.7753231e-01   7.4246079e-01   3.6398483e-01   6.1625923e-01   6.5764919e-01   1.0296923e+00
   1.5999351e+00   1.4584910e+00  -8.1658601e-01   7.9279390e-01   4.7811429e-01   6.6232295e-01   1.0966847e+00   1.8298325e+00   1.3101249e+00   5.4665618e-01   1.5998911e+00   1.9250758e+00   1.4031893e+00   1.4611749e+00   6.4287030e-01   8.3138525e-01   1.3979518e+00   1.7167420e+00   0.0000000e+00   1.4690867e+00   1.4663882e-01   7.5953659e-01  -1.0141950e+00  -1.4563908e+00  -1.4375918e-01  -1.9771820e-01   6.8038392e-01   6.9916751e-01   7.4416474e-01   1.6669359e+00   3.1433037e-02   1.2936977e-01   1.1352528e+00   2.5823436e+00   5.7190628e-01   1.3884708e+00   3.2040760e-01   6.8653299e-01   5.8590224e-01   7.3565605e-01   1.0919352e+00   7.9768817e-01   1.1347771e-01   1.1518827e-01   6.9256915e-01   9.9570919e-01  -4.3622133e-01   1.1997961e-02   1.0258929e+00   6.6676308e-01   7.1546665e-01   9.2797032e-01   2.9345843e-01   2.6670344e-01   3.8558562e-01   2.5529852e-01   1.4729765e+00   2.0795794e+00   7.6420787e-01   1.3257381e+00   2.3072912e+00   1.3823252e+00   2.8352450e+00   2.1258457e+00   1.2002842e+00   2.4209349e+00   8.2772530e-01   7.2230751e-01   5.5696500e-01   6.6023848e-01  -2.2799676e-01  -1.0120912e+00   1.6563790e-01   9.3971829e-01   1.2146842e+00   7.1088684e-01  -1.9013654e-01  -5.0808438e-02   8.9494645e-01   7.6787694e-01   1.7329023e+00   1.3487813e+00   1.4161331e+00   1.1052027e+00   8.5230262e-01   1.1109607e+00   1.1430879e+00   5.8654292e-01   9.2999218e-01   1.3712422e+00
   1.1016360e+00   1.2126478e+00   2.3034320e-01   8.9497997e-01   3.9983600e-01   5.4235435e-01   8.6299808e-01   1.2138300e+00   1.1732107e+00   3.1554237e-01   1.3501453e+00   1.2082711e+00   1.0992682e+00   1.0578196e+00   5.6744707e-01   7.1927277e-01   1.2213865e+00   1.6986332e+00   1.4690867e+00   0.0000000e+00   9.8052680e-02   6.7272747e-01  -2.3076675e-01  -7.4709651e-01  -2.3098178e-01  -4.3453471e-01   3.6610532e-01   1.6447106e-01   3.2196007e-01   1.2475361e+00   1.4601379e-02   1.9622531e-01   9.2784214e-01   2.8491843e+00   4.5460227e-01   1.0398028e+00   1.3774918e-01   4.1986635e-01   1.9481498e-01   4.6521421e-01   4.8400481e-01   4.7525793e-01   5.2168657e-01   2.7700006e-01   7.6859957e-01   7.2473826e-01  -9.0176072e-02   2.1220063e-01   8.3042096e-01   5.1928575e-01   6.9361289e-01   5.6469169e-01   2.3917397e-01   3.2153861e-01   1.3655180e-01   3.1497956e-01   1.1671669e+00   2.3489104e+00   5.5458925e-01   9.5495904e-01   1.4000911e+00   7.2528569e-01   2.0481138e+00   1.3421438e+00   8.0349789e-01   1.6056693e+00   7.3500572e-01   6.9419182e-01  -9.3660087e-02   6.2878371e-01  -2.6713588e-01  -9.2338493e-01   4.7789574e-01   1.0198850e+00   1.3481860e+00   4.5142308e-01  -4.1027784e-01   2.9317368e-01   5.8862486e-01   1.0493276e+00   1.1883918e+00   9.0937585e-01   8.2248736e-01   8.5694425e-01   7.9416641e-01   7.3254467e-01   3.0318463e-01   3.6385524e-01   6.2275812e-01   1.2554005e+00
   2.2612636e-01  -1.9766226e-01  -3.9608145e-01  -5.2917401e-01  -1.0735226e-01  -5.5549168e-01  -4.4123899e-01  -2.5320803e-01  -1.0608332e-01  -3.8570944e-01   8.3216229e-01   3.7472588e-01   8.8240377e-01  -1.4822630e-01  -8.7021564e-02  -5.7938026e-01  -1.3368952e-01   1.1317430e-01   1.4663882e-01   9.8052680e-02   0.0000000e+00   1.5022893e-01  -3.5433417e-01  -4.0081283e-01   4.1326247e-01  -1.5250177e-01  -1.5316059e+00  -2.4205506e-01   8.2301516e-01   1.1958311e+00   6.9678594e-01   4.5364433e-01   2.4997023e-02  -1.7180394e-01  -2.5372918e-01  -1.3240875e+00   6.0252550e-01   1.8446655e-01  -9.2224153e-02   3.8408448e-01   2.2546853e-01   9.6016723e-01   1.4644876e+00   7.5619040e-01   7.0390343e-01   4.9858963e-02   6.8564516e-01   4.0003404e-01   2.9399333e-01   5.1656103e-01   4.6313889e-01   3.1751732e-01   1.4805407e-01   1.0680002e+00  -2.7930955e-01  -1.8898119e-02  -2.2694721e-02   6.0924502e-02   1.0057487e-02   1.2625516e-01   3.6043755e-01   2.3784941e-01   6.8591030e-01   8.8655518e-01   1.0109522e-01   9.8491794e-04  -2.8977398e-01  -1.0916450e-01   3.0553929e-02  -8.4455574e-02   6.7768535e-01   6.0437787e-01  -1.6734890e-01  -4.2877126e-01   3.9610890e-01   1.5640342e-01   1.3143049e+00   1.2453102e+00   7.2152598e-01   1.8289186e+00   4.8661835e-01   3.1026530e-01  -3.6490083e-02   2.5840820e-01   9.6739101e-01   8.1114008e-02  -5.2564699e-01  -1.8062861e-01  -4.3441601e-01  -8.7474434e-01
   7.5030008e-01   3.2049923e-01  -2.5383966e-02  -4.6626431e-02  -4.4955269e-01  -6.2230502e-01  -2.0350472e-01  -1.5631721e-01  -3.9551290e-01  -1.0907289e+00   4.1243304e-01   9.6613730e-02   1.3788422e-01  -7.5970212e-01  -6.7776904e-01  -1.0924440e+00   6.3444075e-01   1.0272690e+00   7.5953659e-01   6.7272747e-01   1.5022893e-01   0.0000000e+00  -6.1125849e-02  -1.1346190e-01  -3.0460213e-01  -4.5002729e-01  -4.3907283e-02  -5.3610402e-01   4.6409393e-01   7.0230520e-01   8.2557967e-02   2.5656142e-02   4.5197270e-01   2.4377097e-01  -6.1346225e-02  -1.8443711e-01   8.7506237e-01   4.8287403e-01  -3.3664127e-04   1.4660813e+00   7.3517451e-01   6.8931047e-01   1.5425573e+00   7.4494234e-01   1.0443175e+00   4.4149964e-01   1.2843267e+00   9.7858153e-01   7.6890867e-01   3.8939932e-01   9.6329096e-01   5.1257345e-01   8.1190620e-01   9.9229788e-01   3.0970062e-01   5.3998392e-01   3.5424542e-01   5.8119686e-01   1.3360083e-01   5.6164018e-01   1.9422917e-01  -4.5626598e-01   7.1513838e-01   5.3074152e-01   1.9997232e-01  -1.5818651e-01   4.7380527e-01   5.4253785e-01   8.3347609e-01   7.4843824e-01  -1.0646471e-01  -1.8565953e-01   5.9648463e-02   8.5952029e-01   6.2601373e-01   6.8491280e-01   8.0114734e-01   7.3898073e-01   5.2685684e-01   1.3992939e+00   6.3759085e-01   6.5948581e-01   5.0052550e-01   4.3093354e-01   1.1454956e+00   1.1805864e-01   7.7316754e-01   6.9569349e-01  -2.3849639e-01  -1.3699760e-01
   6.5284596e-01  -3.0188678e-01   3.2155347e+00   1.6119610e+00   2.6549564e+00   1.1472133e+00   1.6504065e+00   1.4365584e+00   1.3087989e+00   1.0747312e+00   5.2515059e-01   1.6597422e+00   4.4609196e-01   5.3360458e-01   9.3912061e-01   9.4291354e-01  -6.7874231e-02   5.7313301e-01  -1.0141950e+00  -2.3076675e-01  -3.5433417e-01  -6.1125849e-02   0.0000000e+00   1.8311382e-01   1.0391244e+00   1.0967441e+00   8.3844423e-01   8.4625175e-01   3.7243066e-01   1.3344847e+00   2.3113458e-01   2.7699320e-01   1.0125084e+00   1.0882053e+00   1.0943838e+00   1.3925316e+00  -6.8206105e-01   1.6423853e-01   1.0325391e-01   5.4789630e-02   4.0797820e-01  -5.3962225e-02  -1.0984321e+00   1.6210415e-01   9.4649383e-01   2.0780283e+00  -1.2376415e+00  -1.3917765e-01   4.5003292e-01  -7.6154576e-02   7.3399388e-01   9.2039150e-01   3.9774012e-01   3.4889602e-01  -2.8916865e-02   1.0612921e-01   3.8540900e-01   6.1890254e-01   9.6787492e-02   1.0004890e+00   1.0563927e+00   6.3420815e-01   1.4260419e+00   8.0498050e-01   1.4729678e+00   1.9145838e+00   1.6289602e+00   1.2443513e+00   1.0043627e-01   3.7194586e-01  -1.4225504e-01  -7.1583159e-01  -6.2706266e-01   7.1210466e-01  -2.8812589e-01   3.5038352e-01  -9.5433554e-01  -4.8470240e-01   6.2791887e-01   1.2615042e+00   1.1316617e+00   1.1633138e+00   1.8879728e+00   9.2151459e-01   4.4772403e-01   1.0422022e+00   8.1493304e-01   2.6845716e-01   3.2617165e-01   1.0869321e+00
   7.8387731e-01   2.3655772e-01   1.7323249e+00   7.3324547e-01   1.8785701e+00   8.9186987e-01   1.2461020e+00   7.3462402e-01   1.0761911e+00   1.0428910e+00   8.5162270e-01   1.1594412e+00   2.8545669e-01  -1.7332292e-01   7.7812401e-01   8.1503586e-01   1.9059685e-01   4.5172873e-01  -1.4563908e+00  -7.4709651e-01  -4.0081283e-01  -1.1346190e-01   1.8311382e-01   0.0000000e+00   1.0334968e+00   5.5468587e-01   9.7658513e-01   6.3718727e-01   2.7417035e-01   1.0591209e+00  -2.0315527e-01  -3.2723317e-01   6.7994842e-01   9.4400389e-01   7.4273372e-01   8.7378768e-01  -5.0251476e-01   2.9625683e-01  -6.0239549e-02  -2.6238193e-01  -3.0104516e-01  -4.5724860e-01  -8.6672313e-01   1.0273955e-01   1.0966643e+00   1.8997962e+00  -1.0261428e+00  -1.5433218e-01  -3.1910871e-02  -1.0287364e-01   8.9667775e-01   7.6470664e-01   6.8455055e-01   3.2476169e-01   1.0117846e-02   4.0117930e-01   2.1443508e-01   7.3436535e-01  -1.6303692e-01   7.3506769e-01   6.0315751e-01   5.7410706e-01   1.0127325e+00   5.4414942e-01   1.9187265e+00   1.3766532e+00   7.8187161e-01   8.3663627e-01  -1.5434250e-01   4.3569930e-01  -3.9204427e-01  -1.0842336e+00  -6.1713333e-01   3.9615467e-01  -5.6149947e-01  -2.6985775e-01  -1.0234490e+00  -3.5350689e-01   1.0301887e-01   8.9380064e-01   8.5229379e-01   8.1136954e-01   2.0345053e+00   8.9889614e-01   4.9385822e-01   8.3924129e-01   7.6172099e-01   2.6913711e-01   4.8226891e-01   1.0410111e+00
   6.2667414e-01  -1.3326239e-01   1.2379670e+00   8.1607325e-01   6.3162030e-01   9.5298346e-01   1.0588031e+00   3.3107319e-01   2.7488312e-01   1.7301015e-01   5.4233611e-01   2.4147080e-01   9.5865198e-01   2.7415906e-01   1.0551479e+00   3.8378292e-01   3.5527992e-02  -1.8158225e-01  -1.4375918e-01  -2.3098178e-01   4.1326247e-01  -3.0460213e-01   1.0391244e+00   1.0334968e+00   0.0000000e+00   1.1313716e+00  -6.3351305e-01  -6.4474900e-02   5.0607533e-01   5.3827916e-01   6.1290242e-01   5.7563730e-01   3.2139398e-01   1.2237010e-02   5.1202048e-01  -3.0161631e-04   2.1880628e-01   1.1137297e-02  -4.2482467e-01  -2.2196217e-01   6.3745501e-01   5.2452138e-02   4.4980379e-01   1.4511315e-01   9.8820962e-01   5.7272553e-01  -3.5324111e-01  -4.3929121e-02  -1.6200515e-01  -4.4367117e-01   4.2071371e-01   3.1084016e-01   8.7219079e-01   7.3871283e-01  -2.5826616e-01  -5.1335723e-01   2.2068537e-01   3.3484784e-01  -9.9921502e-02   5.1396420e-01   9.1092868e-01   1.5359910e-01   1.2246323e+00   3.2600993e-01   5.2740631e-01   5.4371613e-01   1.7954851e-01   5.9089773e-01  -5.7465028e-01   3.5281405e-02   1.2481224e+00   2.8480481e-01   6.6771812e-01  -4.3709673e-02   1.3966331e+00   5.2735132e-01   1.3833454e-01  -5.1199265e-01  -1.9067945e-01   9.7163233e-01   5.9301044e-01   3.9040984e-01   6.2056817e-01   3.4794489e-01   1.0325955e+00   1.8469262e-01   2.8454948e-01   3.9898316e-01   4.2443468e-01   5.0013863e-01
   4.8737304e-01  -5.4669938e-01   9.1129350e-01  -1.1067361e-02   3.3849618e-01   9.9010419e-02   5.6712614e-01  -2.5889629e-01  -5.9479353e-01  -5.0867420e-01   3.1578784e-01  -4.7398161e-01   8.0127952e-01  -2.2705352e-01   6.2012568e-01  -3.2296676e-01   2.6559991e-01  -3.5844074e-01  -1.9771820e-01  -4.3453471e-01  -1.5250177e-01  -4.5002729e-01   1.0967441e+00   5.5468587e-01   1.1313716e+00   0.0000000e+00  -4.8551867e-01  -8.5394138e-01   8.5195908e-01   6.6214613e-01   2.1937842e-01  -2.8660787e-01   1.1331756e-02  -5.0208139e-01   3.3252997e-01  -7.0456683e-01  -1.8146928e-01  -5.2088223e-01  -5.5536562e-01  -4.9080024e-01   4.5837277e-01  -6.3274984e-02   2.4509898e-01  -1.6292529e-01   4.9906314e-01   8.8758188e-03  -3.1957834e-01  -3.8530550e-01   5.1059002e-04  -4.5585076e-01  -1.5245129e-01  -4.9237464e-01   6.5371179e-01   4.1047349e-01  -9.3709057e-01  -7.2037352e-01  -2.6624449e-01  -1.6576358e-01  -3.9680124e-01   1.2697902e-01   3.7237701e-01  -3.4552753e-01   5.6839966e-01  -3.7175122e-01   4.5415844e-01  -1.2500574e-01  -2.9654720e-01  -2.7279772e-01  -5.2713471e-01  -2.1035540e-01   9.8596435e-01   2.3362831e-01   5.8681163e-01  -6.3328192e-01   8.4486637e-01  -1.0092825e-01  -7.1119790e-01  -1.3696276e+00   2.3893051e-01   1.7969156e+00   6.5196357e-01   3.6792188e-01   7.1009520e-01   3.6365341e-01   9.3780643e-01  -6.3029148e-01  -2.1739066e-01  -2.7777329e-01   2.7840990e-02  -4.8934150e-01
   9.7916450e-01   2.2487711e-01   7.8585769e-01   9.2667904e-01  -2.1321552e-01   1.7936621e-01   5.7149451e-01   5.4231993e-01  -1.1599361e-01  -1.9371255e-01   3.9322780e-01   2.1911030e-01   3.2424520e-01   1.1857978e-01  -6.4602630e-01  -5.7326470e-01  -2.8473717e-01  -2.1038367e-01   6.8038392e-01   3.6610532e-01  -1.5316059e+00  -4.3907283e-02   8.3844423e-01   9.7658513e-01  -6.3351305e-01  -4.8551867e-01   0.0000000e+00  -1.3587516e-01   1.7007215e-01  -3.0106834e-02  -4.4307185e-01   4.7129082e-01   9.9340098e-02   1.5331924e-01   4.3036305e-02   1.6675929e-01  -4.2364761e-02  -1.6193148e-01  -1.1921656e-01   1.1618304e+00   7.0117749e-01   5.2004659e-01   6.0016938e-01  -5.5968832e-02   6.3651970e-01   2.4240693e-01  -3.1505474e-01  -1.7300790e-01  -1.0506374e-01  -4.7367778e-01  -8.0362933e-03   2.5944729e-01   2.9939289e-01   3.9826375e-01  -8.8925845e-01  -2.1227360e-01   4.6674111e-01   4.4955679e-01  -4.1008651e-01   2.0435525e-02   4.6672421e-01   1.3649846e-01   7.8567753e-01   3.9098281e-01  -2.7161177e-02   8.4319986e-01  -1.7969524e-02   3.2394536e-01  -2.1394618e-01   3.0598796e-01   4.6086769e-01  -1.2550987e+00   5.7625624e-01  -2.5994115e-01   1.0934229e+00   8.8302205e-02  -1.0516024e+00  -5.3080567e-01  -2.2344137e-01   1.4154720e+00   1.6732659e-01  -3.6462581e-02   3.8825431e-01   4.1212968e-01   3.4509962e-01  -1.1006989e-02   1.3003011e-01   7.2081215e-01   2.8944560e-01   4.3691742e-01
   9.0828525e-01   4.1916612e-01   1.0264788e+00   8.7534515e-01  -6.8164431e-01   8.5075872e-02   6.0706108e-01   3.9019371e-01   2.0153963e-01  -5.4060429e-01   5.0796558e-01   5.9608928e-01   5.1629333e-01   5.1608115e-01   1.4577185e-01   2.2989989e-01   2.1587826e-01   3.7521712e-01   6.9916751e-01   1.6447106e-01  -2.4205506e-01  -5.3610402e-01   8.4625175e-01   6.3718727e-01  -6.4474900e-02  -8.5394138e-01  -1.3587516e-01   0.0000000e+00   1.0122662e+00   9.4309062e-01   6.3708692e-01   5.8305448e-01   6.5062317e-01   5.7045948e-01   4.6488439e-01  -7.8669266e-02   3.7074636e-01   1.2221712e-01   2.2692667e-01   1.4422622e+00   1.1893454e+00   8.6356776e-01   7.3689591e-01   5.4619944e-01   6.4947465e-01   1.2946704e-01   1.1542621e-01   4.3223495e-01   5.9409900e-01  -4.1251760e-02   3.6482330e-01   5.2275606e-01   5.9655928e-01   1.1786102e+00  -7.1529643e-01   2.8748368e-01   3.8549441e-01   5.8949850e-01  -4.1856938e-01  -3.4385053e-01   6.0585711e-01   1.0812856e-02   8.4394248e-01   6.9264098e-01   2.0988954e-01   3.9416173e-01  -5.1429268e-02   2.5505144e-01  -7.2850760e-02   2.4015468e-01  -9.9684293e-02  -7.2608231e-01   5.4690181e-01   2.8608952e-01   9.0668621e-01   3.2195454e-02  -7.7699173e-01  -3.8924512e-01   5.3849341e-01   2.1619517e+00   5.0175157e-01   5.8335474e-01   2.1181931e-01   5.3449810e-01   1.1281256e+00   4.5326311e-01  -1.1890149e-02   8.8315026e-01   3.6744161e-01   5.5421470e-01
   4.6517079e-01   3.1102714e-01   7.9266022e-01   8.2329365e-01   4.8913598e-01   6.1757567e-01   9.6358161e-02   9.2786212e-02   5.1422970e-01   2.8359701e-01   7.8116316e-01  -1.7103914e-01   2.3519952e+00   1.7651731e-01   2.1023835e-01   8.5623029e-01   5.8035879e-01  -1.8886521e-01   7.4416474e-01   3.2196007e-01   8.2301516e-01   4.6409393e-01   3.7243066e-01   2.7417035e-01   5.0607533e-01   8.5195908e-01   1.7007215e-01   1.0122662e+00   0.0000000e+00   6.0133656e-01   2.5974874e-01   7.6813893e-01   8.8524771e-02   2.9660057e-02   1.1918173e+00   5.7052486e-01   1.4237534e+00   3.9601383e-01   7.9233859e-01   7.1103271e-01   1.6471040e-01   5.3322652e-02   1.9624095e+00   8.8498241e-01   6.2854993e-01  -4.8072365e-01   1.4218756e+00   9.6792887e-01   1.0356972e+00   9.6635257e-01   1.9124445e+00   8.8739266e-01   1.3126690e+00   1.4004325e+00   7.6963124e-01   5.7203555e-01   5.3742645e-02   2.7413680e-01   5.4587438e-02  -2.9493347e-01   7.4266248e-01  -2.9224663e-01   3.4220419e-01  -4.7472024e-01   6.2633182e-01   6.8795537e-01   6.0657218e-01   2.3249718e-01   2.5343376e-01   2.4205815e-01   1.3119430e+00   2.5524421e-01   6.7462391e-01  -8.0913458e-01   1.2944065e+00   6.9306496e-02   4.9963071e-01   3.4265418e-01   7.8131988e-01   1.5161824e+00   5.9452811e-01   8.4893343e-02  -9.1992320e-02   1.9783175e-01   1.7121875e+00   1.1890904e+00   4.8806027e-01   6.3183036e-01   1.0055118e+00   9.4810819e-01
   1.2662103e+00   8.9022040e-01   1.4770589e+00   1.4704271e+00   5.2838002e-01   3.5167278e-01   1.1263486e+00   6.8117261e-01   3.3018525e-01   2.3250959e-01   1.5795089e+00   2.1105932e-01   1.8028993e+00   3.8952031e-01   5.4247833e-01   4.9926903e-01   1.0389360e+00   2.9364952e-01   1.6669359e+00   1.2475361e+00   1.1958311e+00   7.0230520e-01   1.3344847e+00   1.0591209e+00   5.3827916e-01   6.6214613e-01  -3.0106834e-02   9.4309062e-01   6.0133656e-01   0.0000000e+00   2.2335938e-01   9.0085111e-01   3.0186817e-01   3.1598828e-01   1.4016390e+00   7.5938163e-01   1.5848966e+00   5.6349600e-01   1.4728768e+00   8.8301795e-01   4.9485857e-01   4.3067024e-01   2.2146776e+00   6.7424614e-01   6.5038752e-01  -2.9064238e-01   1.6082176e+00   1.0588303e+00   1.1051128e+00   1.1301106e+00   2.1966280e+00   1.1223200e+00   1.1796354e+00   1.6745028e+00   9.8424370e-01   7.8160801e-01   4.7185079e-01   5.8601888e-01   6.0576310e-01   2.3470827e-01   1.1385753e+00   1.1356495e-01   2.4143056e-01  -3.2472032e-01   1.4172868e+00   1.0626960e+00   1.0518707e+00   7.4035835e-01   6.1405854e-01   7.7466953e-01   9.3269208e-01   4.5841061e-01   1.5441876e+00  -3.0825564e-01   2.0757535e+00   8.6068341e-01   5.4295633e-01   7.1484780e-01   8.6222604e-01   1.3702651e+00   3.0370064e-01   9.4553606e-01   5.9128663e-01   4.6846128e-01   1.4734160e+00   1.1304316e+00   1.0478748e+00   1.2535717e+00   1.0338079e+00   9.2534830e-01
   7.2050552e-01  -3.6064840e-02   5.0421087e-01   1.3610434e-01   1.1992087e+00  -7.3436504e-02   1.0740935e+00   1.7217239e-01   1.0926346e+00   4.7526809e-01   1.0756970e+00   2.4229692e-01   1.3950598e+00   4.1598264e-01   8.7260873e-01   1.7422169e-01   2.0433886e-02   5.5858245e-03   3.1433037e-02   1.4601379e-02   6.9678594e-01   8.2557967e-02   2.3113458e-01  -2.0315527e-01   6.1290242e-01   2.1937842e-01  -4.4307185e-01   6.3708692e-01   2.5974874e-01   2.2335938e-01   0.0000000e+00   1.5021371e+00   2.4577721e-01  -4.1583588e-01   5.3577591e-01   2.0458084e-01  -6.5815822e-02  -5.2933538e-01  -1.1122349e+00  -1.3329587e+00  -1.9027465e-01  -1.5470073e-01   6.6050012e-01   3.7014308e-01   6.3897216e-01   2.7164889e-01  -5.2188317e-01  -2.2683886e-01   1.2849655e-01   2.7115794e-01   6.8077040e-01   5.7706881e-01   6.4178273e-01   5.0644448e-01  -2.8928327e-01  -5.4127166e-01   1.1935559e-01   3.3828473e-01  -4.8509711e-01  -1.6567331e-01   8.0397566e-01  -4.5052156e-01   1.0552207e+00  -9.9099321e-02   7.1715260e-01   8.7217868e-01   1.7339180e-01   7.7968536e-02  -1.7769978e-03   3.3455652e-01  -3.3754931e-01   2.2347371e-01  -3.9623339e-01  -5.0782961e-01   5.7784666e-01   2.8412576e-01  -3.1343132e-01  -8.9690466e-01   5.2319493e-01   1.1159448e+00   4.4236310e-01   5.2144546e-01   6.1037380e-02   8.0060616e-02   3.3083227e-01   2.9481283e-01  -4.1315172e-01  -4.5955084e-01  -3.6535968e-01   2.9230819e-01
   9.8492664e-01   1.8162869e-01   1.0211479e-01  -1.5567804e-01   1.1034890e+00   1.5002217e-01   1.2714400e+00   9.5836430e-02   1.1852084e+00   6.2995946e-01   1.4113931e+00   6.5754557e-01   1.2698520e+00   9.0457418e-01   1.4584030e+00   9.2994186e-01   4.6431404e-01   5.1490919e-01   1.2936977e-01   1.9622531e-01   4.5364433e-01   2.5656142e-02   2.7699320e-01  -3.2723317e-01   5.7563730e-01  -2.8660787e-01   4.7129082e-01   5.8305448e-01   7.6813893e-01   9.0085111e-01   1.5021371e+00   0.0000000e+00   8.3505325e-01   1.1397249e-01   4.0677682e-01   2.5465302e-01  -4.8097293e-01  -6.8899628e-01  -5.6270797e-01  -8.3241919e-01   5.4739589e-02  -1.7333901e-01   4.2882720e-01   3.1784778e-01   4.2161528e-01   3.5501860e-01  -4.8594552e-01  -5.6819461e-02   4.2528127e-01   4.1855025e-01   8.6126509e-01   7.8731325e-01   9.6937577e-01   6.6883982e-01  -1.8938371e-01  -3.8782439e-01   5.2455336e-01   7.2390204e-01  -2.9666583e-01   1.4939468e-01   9.8844948e-01  -2.3195819e-02   1.3946763e+00   4.3366053e-01   1.0539461e+00   4.6012477e-01   4.2993015e-01   3.6575262e-01   6.8703701e-01   6.6792871e-01   1.3175116e-01  -7.2573112e-02  -1.5221176e-01   1.8377685e-01   4.6729881e-01  -6.6717284e-02  -3.7755542e-01  -5.4990152e-01   6.5033905e-01   1.4441213e+00   7.9945343e-01   9.2785082e-01   5.2381024e-01   5.2417828e-01   3.8288398e-01   3.1710383e-01   1.9483185e-01  -2.7965365e-03  -2.6736028e-02   2.9528805e-01
   1.5505575e+00   8.7258088e-01   8.4831966e-01   1.1194686e+00   7.0390607e-01   6.7433232e-01   1.1972064e+00   9.0168284e-01   1.1235447e+00   4.7774121e-01   7.1283771e-01   5.2369396e-01  -3.8832377e-02   2.9734854e-01   1.2109038e-01   2.2883839e-01   7.4582235e-02   5.2262646e-01   1.1352528e+00   9.2784214e-01   2.4997023e-02   4.5197270e-01   1.0125084e+00   6.7994842e-01   3.2139398e-01   1.1331756e-02   9.9340098e-02   6.5062317e-01   8.8524771e-02   3.0186817e-01   2.4577721e-01   8.3505325e-01   0.0000000e+00   8.5496020e-01   1.7021126e+00   1.8308015e+00   2.9979991e-01   2.0015173e-01   3.1819899e-01   2.4219566e-02   9.8068772e-03  -5.3563410e-02   2.6056545e-02  -1.2753508e-01   8.7455572e-01   2.2146376e-01  -8.5268101e-01  -5.4509219e-01  -2.1627744e-01   2.5806966e-01   2.0194005e-01   1.1787374e-01  -2.7520673e-01   4.8336258e-02   1.2588445e-01  -1.7255512e-01   3.9502143e-01   7.9695420e-01   5.0156634e-01   6.8519350e-01   8.2110573e-01   5.1349309e-01   9.9209815e-01   2.0248679e-01   1.5759307e+00   2.2247532e+00   1.6326905e+00   1.4802300e+00   5.7492261e-01   1.3261365e+00  -3.8117857e-01  -5.4758380e-01   2.4386187e-01   7.0860630e-01   9.8375317e-01   1.0319532e+00  -3.0459337e-02   5.7112176e-01  -7.5634995e-02  -5.5373433e-02   6.6320320e-01   5.2249404e-01   4.3082590e-01   2.4480611e-01   1.3544901e-01   5.6892968e-01   3.3187827e-01   3.2746177e-03  -1.7012043e-01   2.9954074e-01
   1.9791407e+00   2.7486168e+00   1.0581726e+00   1.2728433e+00   3.2834269e-01   4.1289174e-01   1.5929574e+00   8.9896859e-01   7.2071700e-01   9.1649418e-02   1.0082079e+00   7.6843596e-01   5.0864465e-01   2.7357846e-01   1.0661257e-01   4.3105859e-01   2.6719040e-01   7.6129018e-01   2.5823436e+00   2.8491843e+00  -1.7180394e-01   2.4377097e-01   1.0882053e+00   9.4400389e-01   1.2237010e-02  -5.0208139e-01   1.5331924e-01   5.7045948e-01   2.9660057e-02   3.1598828e-01  -4.1583588e-01   1.1397249e-01   8.5496020e-01   0.0000000e+00   8.9551108e-01   1.2492118e+00  -3.7586265e-02  -2.3208878e-01  -3.4449205e-02  -2.8279959e-01  -2.8991019e-01  -2.0157684e-01   9.3481115e-01   6.9517236e-01   1.2495031e+00   9.5175715e-01  -7.2704787e-02   3.1876557e-01   8.0998342e-01   1.1039437e+00   6.0848623e-01   7.8576180e-01   4.8283344e-01   7.4046867e-01   3.0035391e-01   3.6421037e-01   9.1514346e-01   2.2369081e+00   5.1931667e-01   1.4371903e+00   9.2755016e-01   6.7629915e-01   1.5533575e+00   5.3629108e-01   1.0951798e+00   1.7281399e+00   1.4206316e+00   1.5140353e+00   9.4224433e-01   1.9017455e+00  -5.9081213e-01  -6.4316931e-01   3.4318761e-01   5.4601674e-01   1.1081239e+00   1.0044313e+00  -4.7666597e-01   5.6350893e-01  -1.0159252e-01  -4.1278530e-02   5.8607588e-01   7.0907685e-01   5.6581952e-01   4.0583802e-01   5.1909454e-01   8.8508073e-01   4.1852746e-01   3.2603284e-01  -1.1561057e-01   7.4852964e-01
   1.3271851e+00   6.5557738e-01   7.9000183e-01   6.2527636e-01   5.3076414e-01   7.0131466e-01   1.0473259e+00   2.4913047e-01   4.8423843e-01   3.7947548e-01   1.4678859e+00   1.4277207e+00   1.6407075e+00   1.2446658e+00   1.1986694e+00   5.7756403e-01   1.1976137e+00   8.9535250e-01   5.7190628e-01   4.5460227e-01  -2.5372918e-01  -6.1346225e-02   1.0943838e+00   7.4273372e-01   5.1202048e-01   3.3252997e-01   4.3036305e-02   4.6488439e-01   1.1918173e+00   1.4016390e+00   5.3577591e-01   4.0677682e-01   1.7021126e+00   8.9551108e-01   0.0000000e+00   1.7740002e+00   3.0802881e-01   5.4930561e-01   2.0738931e-01   2.1802108e-01   2.7428732e-01  -1.7252969e-01  -6.1958262e-01  -1.7382430e-01   1.5225065e+00   1.1693237e+00  -1.2538799e+00  -3.1953442e-01  -5.0268816e-02  -4.4542620e-02  -1.0073169e-01   1.2772910e-01   5.1205226e-01   9.7274948e-01  -4.1822245e-01  -3.7542824e-01   9.5180231e-01   7.9916671e-01   7.8310736e-01   1.5903801e+00   1.2601746e+00   9.0509571e-01   1.1585500e+00   5.3492947e-01   4.1480906e-01   1.2726689e+00   7.1370266e-01   6.0008279e-01   1.0809293e+00   1.1336780e+00  -2.7005485e-02  -3.5723115e-01   1.2398336e+00   6.1610171e-01   1.0847238e+00   1.0264583e+00  -5.0011466e-01  -1.0822004e+00   6.0750759e-01   1.8566984e+00   1.0922002e+00   1.0146316e+00   1.2744588e+00   8.4611258e-01   8.0473206e-01   9.3276917e-01   5.9653159e-01   5.3419912e-01  -1.6149409e-01   1.4664937e-01
   2.3033908e+00   1.8532336e+00   1.0696828e+00   5.7446903e-01  -3.0566236e-01  -5.4566540e-02   1.3089334e+00   1.4814711e-03   3.9666844e-01  -2.0955045e-02   2.2483678e+00   1.8407724e+00   2.2775292e+00   1.7300323e+00   8.5271535e-01   6.8494527e-01   1.3499645e+00   1.2742395e+00   1.3884708e+00   1.0398028e+00  -1.3240875e+00  -1.8443711e-01   1.3925316e+00   8.7378768e-01  -3.0161631e-04  -7.0456683e-01   1.6675929e-01  -7.8669266e-02   5.7052486e-01   7.5938163e-01   2.0458084e-01   2.5465302e-01   1.8308015e+00   1.2492118e+00   1.7740002e+00   0.0000000e+00  -5.9315138e-01  -8.1780458e-01   3.2699818e-01   7.1051828e-01   3.1286048e-01   1.5375820e-01   9.7689163e-02   3.9473819e-01   8.4720673e-01   1.0296029e+00  -7.9173743e-01   1.5883290e-02   4.1030876e-01  -1.7420013e-01  -3.3970458e-02  -6.6334353e-02   5.5440237e-01   9.1436866e-01  -8.3476047e-01  -5.3131071e-01   1.5738506e+00   1.9739498e+00   6.9435740e-01   1.7915396e+00   1.4113680e+00   1.7290131e+00   1.4591864e+00   1.2561300e+00   1.1201707e+00   1.2710019e+00   8.5703356e-01   8.9282146e-01   1.5200114e+00   1.3525025e+00  -2.0236397e-01  -8.4651689e-01   1.2248553e+00   9.1015971e-01   1.2056592e+00   1.3264305e+00  -8.2008308e-01  -1.1961439e+00   4.3224555e-01   1.6049827e+00   8.8060205e-01   1.3444051e+00   9.0348801e-01   7.6324144e-01   1.0663813e+00   7.9446344e-01   7.7017336e-01   8.7474001e-01   1.8622790e-01   5.0460197e-01
   6.0871096e-02   2.9817885e-01  -8.7129017e-01  -2.6523313e-01  -8.3844614e-01  -7.2038273e-01  -8.1143771e-01  -6.1859499e-01  -4.9471360e-01  -4.4000959e-01   4.4068954e-01   9.2625584e-02   6.8783610e-03  -7.9193663e-02   2.4981516e-01   5.5530322e-01   1.2416734e+00  -1.0768820e-01   3.2040760e-01   1.3774918e-01   6.0252550e-01   8.7506237e-01  -6.8206105e-01  -5.0251476e-01   2.1880628e-01  -1.8146928e-01  -4.2364761e-02   3.7074636e-01   1.4237534e+00   1.5848966e+00  -6.5815822e-02  -4.8097293e-01   2.9979991e-01  -3.7586265e-02   3.0802881e-01  -5.9315138e-01   0.0000000e+00   7.5642711e-01   5.9530796e-01   4.6856683e-01   5.5934250e-01   1.4970656e+00   7.6188771e-02  -1.7913045e-01  -5.3098206e-01  -1.4311972e-01   5.3683488e-01   4.0734210e-01  -1.6908638e-01   2.3430167e-01  -4.4661974e-01  -3.0113856e-01   4.6615829e-01   1.6873677e+00   4.0799219e-01   2.7523146e-01  -6.2387849e-02   1.8076920e-01  -3.4247108e-02   2.8410499e-02   3.0276410e-01   3.3210962e-01   1.0947160e+00   4.9449632e-01  -6.9253190e-01  -2.2612895e-01   1.4405540e-01  -1.2375193e-02   9.8291236e-02   3.9961910e-01   1.0896532e+00  -2.6956522e-01   9.2435723e-01  -8.5438511e-02   5.2020699e-01  -8.7257844e-01  -1.7946873e-01   2.6739320e-02   1.3943380e+00   1.7320944e+00   1.5169246e+00   4.2215733e-01   6.1203030e-01   1.2748133e+00   1.3606587e+00   4.8641515e-01   3.7286221e-01   1.5831016e-01  -3.6127669e-01  -3.0644854e-01
   1.0318110e+00   8.7653450e-01   4.5372037e-01   1.6701844e-01  -4.9219172e-01   3.6668398e-01   6.2592108e-01   2.0025027e-01  -1.2261552e-01  -3.5577176e-01   1.6988206e+00   8.1468784e-01   1.0808279e+00   1.2420997e-01  -1.6413780e-01   5.7959854e-02   1.3524181e+00   2.0622704e-01   6.8653299e-01   4.1986635e-01   1.8446655e-01   4.8287403e-01   1.6423853e-01   2.9625683e-01   1.1137297e-02  -5.2088223e-01  -1.6193148e-01   1.2221712e-01   3.9601383e-01   5.6349600e-01  -5.2933538e-01  -6.8899628e-01   2.0015173e-01  -2.3208878e-01   5.4930561e-01  -8.1780458e-01   7.5642711e-01   0.0000000e+00   8.3106758e-01   1.0916349e+00   4.0191748e-01   1.4798874e+00   5.0225905e-01   4.4565722e-02  -4.6754447e-01  -4.2762903e-01   5.9782053e-01   5.0979178e-01   5.3201321e-01   6.3029056e-01   1.8633974e-01   3.9065271e-01   2.1215127e-01   1.9971073e+00   8.0059659e-01   5.5314638e-01   5.6060374e-01   8.5401520e-01   4.1141470e-01   5.6217381e-01   7.6923215e-01   7.1496545e-01   1.0679766e+00   8.1083069e-01  -4.2266003e-01   8.9171328e-02   3.2751909e-01  -1.0986062e-01   4.1111762e-02   2.7104752e-01   6.0908815e-03  -7.3539090e-02   7.0468074e-01  -5.2497515e-02   5.5504062e-01  -2.0092106e-01  -1.4504855e-01   3.6218682e-02   2.0995984e-01   1.1058037e+00   6.2788483e-01   1.2134371e-01   4.3831796e-01   7.1443665e-01   1.5402148e+00   5.3709297e-01   1.1966097e+00   7.5354579e-01   8.0543711e-01   6.0077923e-01
   6.1430279e-01   5.7361604e-01   3.9981842e-01   5.1848935e-01   1.2276149e-01   7.0896197e-01   5.2200548e-01   5.6330672e-01   1.0533666e+00   8.5126831e-01   7.4111285e-01   9.2804996e-01   6.9016506e-01   2.0159991e-01   1.2852842e+00   1.2697234e+00   1.0821189e+00   4.1647909e-01   5.8590224e-01   1.9481498e-01  -9.2224153e-02  -3.3664127e-04   1.0325391e-01  -6.0239549e-02  -4.2482467e-01  -5.5536562e-01  -1.1921656e-01   2.2692667e-01   7.9233859e-01   1.4728768e+00  -1.1122349e+00  -5.6270797e-01   3.1819899e-01  -3.4449205e-02   2.0738931e-01   3.2699818e-01   5.9530796e-01   8.3106758e-01   0.0000000e+00   1.6323368e+00   2.4650092e+00   2.3754154e+00   3.7753358e-01   2.5084238e-01   2.2891755e-01   4.3460679e-01   7.3219464e-02   3.6852232e-01   5.4434022e-01   4.3448329e-01   2.8825839e-01   9.1616521e-01   3.8558320e-01   7.4744453e-01   3.5296054e-01   3.6756388e-01   4.5042959e-01   5.5193125e-01   9.5942969e-01   1.4523210e+00   1.2185559e+00   1.0843432e+00   1.6421168e+00   8.9370203e-01   8.6516867e-01   1.4505761e+00   9.4450386e-01   4.4805282e-01   2.5507491e-01   3.7106147e-01  -3.9998552e-01  -1.3751784e+00   1.4013684e+00   1.0112789e+00   7.2679376e-01  -1.7231622e-01  -1.3197539e+00  -6.4528259e-01   1.1295573e+00   2.2701262e+00   1.4413329e+00   1.2055365e+00   6.9846280e-01   9.2672196e-01   1.6952822e+00   1.6628305e+00   8.3955946e-01   1.3726094e+00   7.1262772e-01   7.6214833e-01
   8.2353482e-01   4.2844786e-01   5.1050902e-01   6.0326394e-01  -1.4233466e-01   4.5698235e-01   5.7164708e-01   5.9780381e-01   8.3916304e-01   3.2091371e-01   7.7808895e-01   3.8174843e-01   4.7661904e-01  -2.6796659e-01   8.0327800e-01   7.3438667e-01   5.8800138e-01  -2.2545181e-01   7.3565605e-01   4.6521421e-01   3.8408448e-01   1.4660813e+00   5.4789630e-02  -2.6238193e-01  -2.2196217e-01  -4.9080024e-01   1.1618304e+00   1.4422622e+00   7.1103271e-01   8.8301795e-01  -1.3329587e+00  -8.3241919e-01   2.4219566e-02  -2.8279959e-01   2.1802108e-01   7.1051828e-01   4.6856683e-01   1.0916349e+00   1.6323368e+00   0.0000000e+00   8.9801002e-01   3.2949969e+00   4.3520399e-01   5.0888878e-01   4.1867382e-01   7.0826773e-01   3.8637288e-01   5.7513306e-01   6.2792753e-01   7.5598778e-01   5.7174507e-01   9.9749434e-01  -2.6060844e-02   9.3410312e-01   5.1951651e-01   1.2810191e+00   2.0312496e-01   3.2067349e-01   8.2566470e-01   7.9304872e-01   1.1125584e+00   6.0075592e-01   8.0905396e-01   3.5179883e-01   7.4526105e-01   1.5931005e+00   1.1003219e+00   7.4411396e-01   2.5879348e-01   6.2969660e-01   3.2053370e-02  -6.4071431e-01   1.0253775e+00   8.7870258e-01   1.1660381e+00   3.3821932e-01  -6.9675221e-01  -5.4651813e-01   6.8611105e-01   2.3872759e+00   1.0122653e+00   5.2346369e-01   1.5876298e+00   1.7875445e+00   1.7305277e+00   1.8132639e+00   1.4465278e+00   1.9060863e+00   1.1090309e+00   6.9307843e-01
   3.6771518e-01   4.4810708e-01   4.4377142e-01   6.3706177e-01   2.9036221e-01   4.3934286e-01   2.5268064e-01   3.9369735e-01   3.8470170e-02   7.4782434e-02   3.6452712e-01   1.6954147e-01  -1.9734119e-01  -2.7774366e-01  -1.5868270e-01   3.6531559e-02   2.4006415e-01  -1.9575751e-01   1.0919352e+00   4.8400481e-01   2.2546853e-01   7.3517451e-01   4.0797820e-01  -3.0104516e-01   6.3745501e-01   4.5837277e-01   7.0117749e-01   1.1893454e+00   1.6471040e-01   4.9485857e-01  -1.9027465e-01   5.4739589e-02   9.8068772e-03  -2.8991019e-01   2.7428732e-01   3.1286048e-01   5.5934250e-01   4.0191748e-01   2.4650092e+00   8.9801002e-01   0.0000000e+00  -8.2893385e-02   9.0648472e-01   6.6716499e-01   8.1571175e-01   3.2296719e-01   7.2981421e-01   7.5596096e-01   7.6466212e-01   6.5238065e-01   6.5728871e-01   1.0353023e+00   3.7654573e-01   7.3914290e-01   4.0425935e-01   6.5734289e-01   4.0563594e-01   4.1590027e-01   6.3945966e-01   4.4758936e-01   8.6179451e-01   6.9375457e-01   5.6702731e-01   3.0890133e-01   7.8033817e-01   1.0783205e+00   7.7892087e-01   4.1167094e-01   4.3493902e-01   6.1622586e-01   8.7445993e-01  -5.9854175e-01   4.9214040e-01  -6.5643216e-01   6.5659446e-01  -2.3119890e-01  -4.5522325e-01  -1.2127682e-01   6.6453962e-01   1.7974987e+00   5.7557751e-01   1.4731208e-01   7.9889353e-01   3.9215779e-01   6.5461709e-01   5.6577753e-01   3.8480403e-01   6.3522565e-01   6.4339438e-01   8.0893884e-01
   9.2499886e-01   1.4568541e-01   3.0573177e-01   5.9015568e-01   2.6300403e-01   1.9618424e-01   1.1764040e-01   6.3056169e-01   9.5630781e-01  -1.9081746e-02   1.2243170e+00   4.4065836e-01   5.5892221e-01   2.0037800e-01   1.4842566e-01   3.0437472e-01   5.0497520e-01   6.8408214e-02   7.9768817e-01   4.7525793e-01   9.6016723e-01   6.8931047e-01  -5.3962225e-02  -4.5724860e-01   5.2452138e-02  -6.3274984e-02   5.2004659e-01   8.6356776e-01   5.3322652e-02   4.3067024e-01  -1.5470073e-01  -1.7333901e-01  -5.3563410e-02  -2.0157684e-01  -1.7252969e-01   1.5375820e-01   1.4970656e+00   1.4798874e+00   2.3754154e+00   3.2949969e+00  -8.2893385e-02   0.0000000e+00   1.5480042e+00   1.0088981e+00   8.9124376e-01   4.2519354e-01   1.4990515e+00   8.7710492e-01   9.2252516e-01   9.3258871e-01   8.7848831e-01   9.5145086e-01   5.5864554e-01   8.6329137e-01   8.0377047e-01   9.2359655e-01   3.6561838e-01   2.6184273e-01   2.9427988e-01  -1.7035360e-01   7.8008136e-01   2.6064003e-01   8.4957401e-01   5.3156392e-01   2.9360194e-01   3.4909591e-01   2.9702477e-01   7.3915496e-02   3.5148164e-01   8.2733738e-02  -6.2780784e-02  -6.3452887e-01   5.4700940e-01   1.0376480e-01   6.0142931e-01  -6.8837230e-01  -3.6498023e-02  -1.3829629e-01   5.4209752e-01   1.1672193e+00   2.5331552e-01   1.5763549e-01   1.0140660e+00   1.1102314e+00   7.5746256e-01   9.7672198e-01   4.3270437e-01   1.0774937e+00   6.1409396e-01   7.6703171e-01
   4.8154006e-01   5.0092836e-01  -4.6145549e-01   3.8968526e-01   1.2798300e+00   1.3899777e+00   8.1740104e-01   5.8765249e-01   1.6479090e+00   1.0942671e+00   2.1387702e+00   1.8596397e+00   2.4888511e+00   1.3260638e+00   1.6386625e+00   1.3200795e+00   1.1385005e+00   9.8253294e-01   1.1347771e-01   5.2168657e-01   1.4644876e+00   1.5425573e+00  -1.0984321e+00  -8.6672313e-01   4.4980379e-01   2.4509898e-01   6.0016938e-01   7.3689591e-01   1.9624095e+00   2.2146776e+00   6.6050012e-01   4.2882720e-01   2.6056545e-02   9.3481115e-01  -6.1958262e-01   9.7689163e-02   7.6188771e-02   5.0225905e-01   3.7753358e-01   4.3520399e-01   9.0648472e-01   1.5480042e+00   0.0000000e+00  -4.0228637e-01  -5.3246717e-01   6.0914874e-01  -1.5592997e-01   5.8391981e-01   6.3732271e-01   9.2632215e-01   6.1989977e-01   5.4113565e-01   1.1406411e+00   1.9769016e+00   1.0972201e+00   1.5476576e+00  -1.6570517e-01   7.1724740e-01   5.8390571e-01   1.3770166e+00   1.3737466e+00   3.2841065e-01   2.3046063e+00   1.1715077e+00  -2.8069469e-01   4.9231175e-01  -6.7791933e-01   1.3382362e-01  -4.6762006e-01   1.0405857e+00   1.4763566e+00  -4.7966630e-02   1.5966389e+00   2.0162805e+00   1.0010575e+00   4.4891077e-01  -3.1887909e-01   1.6767528e-01   8.2456933e-02   1.3338750e+00   1.0898101e+00   9.8598536e-01   1.4514461e+00   1.4604783e+00   5.4660437e-01   6.7622999e-01   3.9928679e-01   9.4015521e-01   6.0055202e-01   1.1150284e+00
   4.5032796e-01   2.5645252e-01   5.5726930e-01   9.3033802e-01   6.6126151e-01   9.3777210e-01   1.5345790e+00   8.1682064e-01   2.5974141e+00   1.3475963e+00   2.0664869e+00   1.8441889e+00   2.9076810e+00   2.0562211e+00   1.5107698e+00   1.0889731e+00   9.5251970e-01   4.1822493e-01   1.1518827e-01   2.7700006e-01   7.5619040e-01   7.4494234e-01   1.6210415e-01   1.0273955e-01   1.4511315e-01  -1.6292529e-01  -5.5968832e-02   5.4619944e-01   8.8498241e-01   6.7424614e-01   3.7014308e-01   3.1784778e-01  -1.2753508e-01   6.9517236e-01  -1.7382430e-01   3.9473819e-01  -1.7913045e-01   4.4565722e-02   2.5084238e-01   5.0888878e-01   6.6716499e-01   1.0088981e+00  -4.0228637e-01   0.0000000e+00  -2.4116855e-01   5.7683169e-01  -4.3130451e-01   3.7455256e-01   3.5900117e-01   2.0444630e-01   5.6400605e-01   1.9165582e-01   7.0017120e-01   1.4328144e+00   1.3563492e+00   1.4248789e+00  -4.6966568e-01   2.6562711e-01   3.2159332e-01   6.3472206e-01   9.8673060e-01   3.0101700e-01   1.1098700e+00   7.7877164e-01  -1.7491328e-01   8.7988114e-01  -7.2184986e-01  -5.1918682e-02  -7.2107546e-01   6.2618005e-01   1.2554449e+00   3.0642075e-01   1.1436211e+00   1.2491871e+00   6.0883258e-01   3.3346116e-01  -1.9124820e-01   2.1212960e-01  -1.6751170e-01   6.9933546e-01   1.7835192e-01   1.9927382e-02   6.9732443e-01   4.8878785e-01   1.9356264e-01   9.2075285e-02   5.4816113e-01   6.4178769e-01   9.3687858e-01   1.0933422e+00
   1.4190558e+00   1.2114826e+00   1.5143719e+00   1.4934817e+00   7.4204208e-01   9.5269828e-01   2.0189940e+00   1.7480465e+00   1.3842754e+00   7.6657552e-01   2.7733895e+00   2.7204216e+00   2.6017607e+00   1.6634646e+00   1.0931785e+00   7.1123384e-01   1.2514005e+00   7.4333929e-01   6.9256915e-01   7.6859957e-01   7.0390343e-01   1.0443175e+00   9.4649383e-01   1.0966643e+00   9.8820962e-01   4.9906314e-01   6.3651970e-01   6.4947465e-01   6.2854993e-01   6.5038752e-01   6.3897216e-01   4.2161528e-01   8.7455572e-01   1.2495031e+00   1.5225065e+00   8.4720673e-01  -5.3098206e-01  -4.6754447e-01   2.2891755e-01   4.1867382e-01   8.1571175e-01   8.9124376e-01  -5.3246717e-01  -2.4116855e-01   0.0000000e+00   1.1301955e+00  -9.4726573e-01  -3.0554725e-01   1.4786678e-01   3.6217299e-01   5.0555574e-01  -1.4829319e-01   6.1879869e-01   7.3462348e-01  -2.1062036e-01  -5.4975005e-02   6.7897158e-01   1.0461530e+00   5.8593886e-01   7.4225932e-01   2.1516601e+00   7.2337134e-01   1.5770144e+00   6.4743726e-01   6.3435782e-01   1.5986565e+00   2.3415511e-01   1.1322296e+00   2.0413064e-01   9.9193521e-01   9.8272524e-01   2.8596876e-01   1.1108367e+00   1.1417067e+00   1.0626517e+00   4.1507726e-01  -8.0417425e-01  -3.4348259e-01  -1.9510828e-01   5.8479423e-01   9.3359468e-01   6.0636517e-01   1.1431059e+00   7.1234880e-01   8.4955200e-01   1.2074593e+00   9.7462964e-01   6.7698592e-01   7.6493860e-01   1.6753371e+00
   1.5105263e+00   1.5378947e+00   2.4329266e+00   2.2102977e+00   6.2321585e-01   5.8033362e-01   2.7879058e+00   2.1728779e+00   1.7786629e+00   5.7665933e-01   2.4496761e+00   2.2024692e+00   2.7409904e+00   1.1488157e+00   4.4149383e-01  -1.1781239e-02   5.6770591e-01   6.7040539e-01   9.9570919e-01   7.2473826e-01   4.9858963e-02   4.4149964e-01   2.0780283e+00   1.8997962e+00   5.7272553e-01   8.8758188e-03   2.4240693e-01   1.2946704e-01  -4.8072365e-01  -2.9064238e-01   2.7164889e-01   3.5501860e-01   2.2146376e-01   9.5175715e-01   1.1693237e+00   1.0296029e+00  -1.4311972e-01  -4.2762903e-01   4.3460679e-01   7.0826773e-01   3.2296719e-01   4.2519354e-01   6.0914874e-01   5.7683169e-01   1.1301955e+00   0.0000000e+00   3.1678169e-01   5.8034590e-01  -3.7476137e-01  -2.1568958e-01   1.0877784e+00   1.7751174e-01   5.4000636e-01   4.9011107e-01   1.2031226e-02   3.8796215e-01   4.0331072e-01   1.0759157e+00   5.9475869e-01   8.0223034e-01   2.1033668e+00   5.1668503e-01   6.3339075e-01   4.8393402e-02   5.7423716e-01   2.4276619e+00   1.0218581e-01   1.0531737e+00   2.0845287e-01   1.4669133e+00   7.3488116e-01  -4.6381886e-02   7.6300124e-01   6.5835145e-01   7.7865660e-01   5.4365955e-01  -4.8751533e-01   4.6775294e-01  -8.6697420e-01   3.8939588e-01  -5.8076315e-02  -3.7850675e-01   5.3893739e-01  -6.3826030e-02   5.5679542e-01   8.0063626e-01   5.6095269e-01   6.0096147e-01   9.5407279e-01   1.8790952e+00
  -1.1836078e-02   8.6984284e-02  -9.8137125e-01   8.8269182e-03  -1.6000258e-01   5.7307602e-01   2.0816321e-02   2.4953405e-01   6.2312366e-01   6.0191889e-01   7.5659719e-01   8.5851766e-01   1.0370804e+00   3.5323560e-01   8.7316985e-01   6.5197669e-01   4.3897781e-01   1.4470021e-01  -4.3622133e-01  -9.0176072e-02   6.8564516e-01   1.2843267e+00  -1.2376415e+00  -1.0261428e+00  -3.5324111e-01  -3.1957834e-01  -3.1505474e-01   1.1542621e-01   1.4218756e+00   1.6082176e+00  -5.2188317e-01  -4.8594552e-01  -8.5268101e-01  -7.2704787e-02  -1.2538799e+00  -7.9173743e-01   5.3683488e-01   5.9782053e-01   7.3219464e-02   3.8637288e-01   7.2981421e-01   1.4990515e+00  -1.5592997e-01  -4.3130451e-01  -9.4726573e-01   3.1678169e-01   0.0000000e+00  -8.8666870e-02  -1.6604026e-01   2.9739026e-01  -2.4103301e-01  -3.1687185e-01   8.9554605e-01   1.8485246e+00   1.6826282e+00   2.9361479e+00  -6.0127210e-01   8.9551817e-02   1.6099206e-01   7.0154621e-01   8.2145193e-01   9.9661598e-02   1.2987799e+00   7.2793008e-01  -9.6404418e-01   1.9390659e-02  -1.3014455e+00  -4.0523864e-01  -1.1237479e+00  -6.6831835e-02   1.2425125e+00  -2.1700963e-01   1.2110481e+00   1.6271865e+00   2.7100455e-01  -2.3750491e-01  -5.0763584e-01   1.4888390e-01  -2.6338850e-01   1.0877817e+00   5.9342887e-01   5.1157565e-02   2.9309188e-01   6.3882059e-01   1.4225686e-01  -1.7309036e-01   1.1366502e-01   2.9642189e-01   8.1359995e-01   8.6959842e-01
   5.9062516e-01   3.2145729e-01   4.1151268e-01   8.2872287e-01   4.3661686e-01   1.0937454e+00   1.5485082e+00   1.1474772e+00   2.4078528e+00   1.4825377e+00   1.5910100e+00   1.6586663e+00   2.4078219e+00   1.5911746e+00   1.5764385e+00   1.0734977e+00   9.3812027e-01   3.7735978e-01   1.1997961e-02   2.1220063e-01   4.0003404e-01   9.7858153e-01  -1.3917765e-01  -1.5433218e-01  -4.3929121e-02  -3.8530550e-01  -1.7300790e-01   4.3223495e-01   9.6792887e-01   1.0588303e+00  -2.2683886e-01  -5.6819461e-02  -5.4509219e-01   3.1876557e-01  -3.1953442e-01   1.5883290e-02   4.0734210e-01   5.0979178e-01   3.6852232e-01   5.7513306e-01   7.5596096e-01   8.7710492e-01   5.8391981e-01   3.7455256e-01  -3.0554725e-01   5.8034590e-01  -8.8666870e-02   0.0000000e+00   4.3003223e-01   5.5836486e-01   6.1427714e-01   5.7502340e-01   1.1421667e+00   1.7138654e+00   1.7330664e+00   2.0995189e+00  -2.8340292e-01   3.7637350e-01   8.1756686e-01   1.2513345e+00   1.6856697e+00   9.2279054e-01   1.6727786e+00   9.8753534e-01   1.6179189e-01   1.2764383e+00  -4.0441942e-01   3.2871424e-01  -9.1380595e-01   4.3597948e-01   1.1398205e+00   7.2480486e-02   1.3771111e+00   1.1514019e+00   6.7212424e-01   2.2087755e-01  -1.9750759e-01   9.1038620e-02  -4.3261809e-01   9.3606798e-01   5.2866453e-01   1.2821346e-02   6.7035302e-01   7.2216564e-01   3.9376943e-01   1.2620816e-01   4.8430096e-01   7.3879359e-01   1.4810124e+00   2.0377837e+00
   9.2670172e-01   1.0558089e+00   3.4838992e-02   1.2626748e+00   8.7039960e-01   1.1471731e+00   8.1201645e-01   1.6519703e+00   1.5976954e+00   3.4415574e-01   2.2471498e+00   2.1871181e+00   1.9516371e+00   1.5171108e+00   1.1424714e+00   7.9715382e-01   7.6844281e-01   7.7339983e-01   1.0258929e+00   8.3042096e-01   2.9399333e-01   7.6890867e-01   4.5003292e-01  -3.1910871e-02  -1.6200515e-01   5.1059002e-04  -1.0506374e-01   5.9409900e-01   1.0356972e+00   1.1051128e+00   1.2849655e-01   4.2528127e-01  -2.1627744e-01   8.0998342e-01  -5.0268816e-02   4.1030876e-01  -1.6908638e-01   5.3201321e-01   5.4434022e-01   6.2792753e-01   7.6466212e-01   9.2252516e-01   6.3732271e-01   3.5900117e-01   1.4786678e-01  -3.7476137e-01  -1.6604026e-01   4.3003223e-01   0.0000000e+00   1.7519896e+00   9.2386694e-01   1.5186258e+00   1.2591528e+00   1.6161402e+00   6.2319326e-01   7.1408504e-01   6.7888892e-01   1.0163257e+00   1.4918664e+00   1.3666994e+00   2.2594394e+00   1.4597730e+00   1.6061094e+00   1.2605014e+00   4.8648564e-01   1.0768080e+00  -6.9815933e-01  -3.1256277e-03   9.2457958e-02   4.5855190e-01   3.0864147e-01  -2.0130942e-01   9.1435330e-01   1.3144339e+00   4.5154446e-01   6.8579770e-01  -1.1928267e+00  -1.6544951e-02  -4.6132644e-01   7.8841806e-02   3.9034604e-01   3.7243514e-01   9.7675019e-01   5.3777915e-01   1.3329556e+00   7.3095126e-01   6.6956520e-01   8.9764860e-01   1.4650952e+00   2.6492624e+00
   7.4638479e-01   1.4848289e+00   5.6597055e-01   8.6296668e-01   5.8129958e-01   4.5654235e-01   1.9215765e+00   1.7320594e+00   1.3890420e+00   2.0892172e-01   1.9306030e+00   1.5212482e+00   2.4702884e+00   1.4947559e+00   1.1116952e+00   7.3725011e-01   1.1460664e+00   7.9570479e-01   6.6676308e-01   5.1928575e-01   5.1656103e-01   3.8939932e-01  -7.6154576e-02  -1.0287364e-01  -4.4367117e-01  -4.5585076e-01  -4.7367778e-01  -4.1251760e-02   9.6635257e-01   1.1301106e+00   2.7115794e-01   4.1855025e-01   2.5806966e-01   1.1039437e+00  -4.4542620e-02  -1.7420013e-01   2.3430167e-01   6.3029056e-01   4.3448329e-01   7.5598778e-01   6.5238065e-01   9.3258871e-01   9.2632215e-01   2.0444630e-01   3.6217299e-01  -2.1568958e-01   2.9739026e-01   5.5836486e-01   1.7519896e+00   0.0000000e+00   1.0606147e+00   8.5916837e-01   7.6309208e-01   1.1700857e+00   4.0714943e-01   7.5958238e-01   5.3326683e-01   1.3873448e+00   1.0492669e+00   1.0498334e+00   1.8612110e+00   1.0265034e+00   2.0763777e+00   1.4164878e+00   1.6387300e-01  -2.2445490e-02  -3.0062819e-01  -2.8209639e-01  -3.8999595e-01   5.9705831e-01   3.9851238e-01  -2.2377286e-01   3.1103695e-01   1.3713726e+00   1.6482032e-01   5.2575939e-01  -5.7032329e-01   3.5520243e-01  -6.9734193e-01   4.5358595e-02   6.7710560e-01   7.4145431e-01   1.2017028e+00   5.3383439e-01   1.3157290e+00   1.1808898e+00   1.0430235e+00   8.1731351e-01   6.7690062e-01   2.2385169e+00
   9.0807422e-01   9.3222043e-01   1.4763236e-01   1.0008579e+00   9.6963427e-01   1.4313218e+00   8.7772633e-01   1.3604541e+00   2.1713175e+00   1.6803076e+00   3.2510415e+00   2.6907992e+00   2.4912207e+00   2.3570454e+00   2.6133918e+00   2.1195038e+00   8.3238793e-01   1.1675405e+00   7.1546665e-01   6.9361289e-01   4.6313889e-01   9.6329096e-01   7.3399388e-01   8.9667775e-01   4.2071371e-01  -1.5245129e-01  -8.0362933e-03   3.6482330e-01   1.9124445e+00   2.1966280e+00   6.8077040e-01   8.6126509e-01   2.0194005e-01   6.0848623e-01  -1.0073169e-01  -3.3970458e-02  -4.4661974e-01   1.8633974e-01   2.8825839e-01   5.7174507e-01   6.5728871e-01   8.7848831e-01   6.1989977e-01   5.6400605e-01   5.0555574e-01   1.0877784e+00  -2.4103301e-01   6.1427714e-01   9.2386694e-01   1.0606147e+00   0.0000000e+00   5.6684616e-01   1.3375877e+00   1.5985906e+00   4.3289184e-01   7.2396960e-01   6.0005773e-01   1.2810027e+00   8.9157012e-01   1.3547699e+00   1.8405462e+00   1.4714451e+00   1.3769085e+00   1.0902442e+00  -8.2705846e-02   1.3859630e+00  -2.0100690e-03   8.4352783e-01  -2.0485340e-01   3.8975197e-01   3.1863919e-01   7.9051798e-02   7.2611815e-01   1.1188357e+00   2.9435510e-01   3.7928368e-02  -9.0663559e-01  -2.5764979e-02  -4.5511378e-02   9.8745260e-01   7.8375906e-01   6.0013161e-01   1.4911821e+00   1.2327302e+00   1.5637667e+00   7.9968080e-01   6.2241654e-01   1.0072553e+00   8.2731752e-01   2.0122432e+00
   1.0339544e+00   1.3928854e+00   5.4910893e-01   7.6824232e-01   7.8824153e-01   7.0009728e-01   1.2346196e+00   9.4637737e-01   1.9915431e+00   1.1005427e+00   2.8764167e+00   2.3563494e+00   2.9484628e+00   1.9823253e+00   1.9668126e+00   1.6587088e+00   1.1281047e+00   1.2462387e+00   9.2797032e-01   5.6469169e-01   3.1751732e-01   5.1257345e-01   9.2039150e-01   7.6470664e-01   3.1084016e-01  -4.9237464e-01   2.5944729e-01   5.2275606e-01   8.8739266e-01   1.1223200e+00   5.7706881e-01   7.8731325e-01   1.1787374e-01   7.8576180e-01   1.2772910e-01  -6.6334353e-02  -3.0113856e-01   3.9065271e-01   9.1616521e-01   9.9749434e-01   1.0353023e+00   9.5145086e-01   5.4113565e-01   1.9165582e-01  -1.4829319e-01   1.7751174e-01  -3.1687185e-01   5.7502340e-01   1.5186258e+00   8.5916837e-01   5.6684616e-01   0.0000000e+00   1.0361058e+00   1.3669210e+00   1.5865495e-01   5.4516063e-01   7.3900848e-01   1.4780685e+00   6.8744579e-01   2.6907518e-01   1.7558681e+00   1.4346547e+00   1.1043384e+00   1.0879946e+00   3.5294652e-01   8.4354993e-01  -5.2938037e-01  -2.5366053e-01  -4.9281348e-02   1.7066463e-01   2.9011665e-01   1.9733909e-01   1.9536168e-01   9.7224220e-01   2.8931332e-01  -4.0231385e-02  -1.0800973e+00  -2.8766266e-01  -2.6747571e-01   4.6486326e-01   3.4617580e-01   1.4955721e-01   1.3239228e+00   9.9537373e-01   1.4514174e+00   5.5751447e-01   1.0002023e+00   1.0637235e+00   9.3845377e-01   2.0751461e+00
   9.9645263e-02   6.9392128e-01   5.7146103e-01   1.4462260e+00   1.4435300e+00   1.3435012e+00   1.0320390e+00   2.0285242e+00   2.1417481e+00   1.5461336e+00   1.3305660e+00   1.8898146e+00   1.5952421e+00   1.7500021e+00   1.2263721e+00   1.5496065e+00   5.3440337e-01   5.7781116e-01   2.9345843e-01   2.3917397e-01   1.4805407e-01   8.1190620e-01   3.9774012e-01   6.8455055e-01   8.7219079e-01   6.5371179e-01   2.9939289e-01   5.9655928e-01   1.3126690e+00   1.1796354e+00   6.4178273e-01   9.6937577e-01  -2.7520673e-01   4.8283344e-01   5.1205226e-01   5.5440237e-01   4.6615829e-01   2.1215127e-01   3.8558320e-01  -2.6060844e-02   3.7654573e-01   5.5864554e-01   1.1406411e+00   7.0017120e-01   6.1879869e-01   5.4000636e-01   8.9554605e-01   1.1421667e+00   1.2591528e+00   7.6309208e-01   1.3375877e+00   1.0361058e+00   0.0000000e+00   1.1371262e-01   8.5943718e-01   6.5272844e-01  -6.3877227e-01   6.6700466e-01  -8.1858184e-04   4.1578628e-01   6.0793210e-01   6.2526175e-01   6.0883969e-01   6.4019732e-01   1.0861784e+00   1.3343477e+00   1.5753149e-01   3.9901224e-01  -8.6395786e-01   1.9055110e-01   6.2942886e-01   5.0817968e-01   1.3442033e+00   1.5839232e+00   7.1184339e-01   6.4940591e-01  -4.5123919e-01   6.6134163e-01  -4.2767969e-01   4.7578084e-03  -1.0370901e-01  -1.8551240e-01   4.9658173e-01   3.7314035e-01   8.3507432e-01   8.6477882e-01   1.8941338e-01   1.5121817e-01   1.1427899e+00   1.8026668e+00
  -7.8106376e-02   5.8563665e-01   7.8624775e-01   9.5990768e-01   1.7447065e+00   1.3306098e+00   1.2691208e+00   1.2961688e+00   2.4331479e+00   1.5678037e+00   2.2295415e+00   1.5338442e+00   3.1787886e+00   1.7099294e+00   2.0420679e+00   1.6729135e+00   6.0531524e-01   5.7426720e-01   2.6670344e-01   3.2153861e-01   1.0680002e+00   9.9229788e-01   3.4889602e-01   3.2476169e-01   7.3871283e-01   4.1047349e-01   3.9826375e-01   1.1786102e+00   1.4004325e+00   1.6745028e+00   5.0644448e-01   6.6883982e-01   4.8336258e-02   7.4046867e-01   9.7274948e-01   9.1436866e-01   1.6873677e+00   1.9971073e+00   7.4744453e-01   9.3410312e-01   7.3914290e-01   8.6329137e-01   1.9769016e+00   1.4328144e+00   7.3462348e-01   4.9011107e-01   1.8485246e+00   1.7138654e+00   1.6161402e+00   1.1700857e+00   1.5985906e+00   1.3669210e+00   1.1371262e-01   0.0000000e+00   1.6935515e+00   1.6519719e+00  -7.6443677e-01   4.3202872e-01   2.0591008e-01   6.2286323e-01   6.6211113e-01   9.7697553e-01   7.6334977e-01   7.0471099e-01   1.2323957e+00   1.3512590e+00   4.1188935e-01   2.8188588e-01  -7.0203689e-01   3.6719500e-01   1.1859399e+00   5.7228564e-01   1.2444839e+00   1.6521293e+00   5.4015964e-01   2.8019784e-01  -1.2590785e-03   9.7164514e-01  -1.5747597e-01   9.4737040e-01   1.0334964e-01   2.9285869e-01   6.4541517e-01   6.7118752e-01   1.0530033e+00   1.2109701e+00   3.6685175e-01   3.7909176e-01   1.9065364e+00   2.3724291e+00
   5.0057932e-01   6.0064952e-01  -8.6010126e-02   6.1733478e-01  -3.3890853e-01   5.7539231e-01   3.9087480e-01   7.0240954e-01   1.0197387e+00   2.6985396e-01   1.2124766e+00   1.1351107e+00   8.3542471e-01   8.1195830e-01   9.4899365e-01   7.9866878e-01   1.1481891e+00   1.2127346e+00   3.8558562e-01   1.3655180e-01  -2.7930955e-01   3.0970062e-01  -2.8916865e-02   1.0117846e-02  -2.5826616e-01  -9.3709057e-01  -8.8925845e-01  -7.1529643e-01   7.6963124e-01   9.8424370e-01  -2.8928327e-01  -1.8938371e-01   1.2588445e-01   3.0035391e-01  -4.1822245e-01  -8.3476047e-01   4.0799219e-01   8.0059659e-01   3.5296054e-01   5.1951651e-01   4.0425935e-01   8.0377047e-01   1.0972201e+00   1.3563492e+00  -2.1062036e-01   1.2031226e-02   1.6826282e+00   1.7330664e+00   6.2319326e-01   4.0714943e-01   4.3289184e-01   1.5865495e-01   8.5943718e-01   1.6935515e+00   0.0000000e+00   1.0245685e+00   2.1095068e-01   6.9413712e-01   2.8494189e-01   4.7530892e-01   9.3295211e-01   4.8622415e-01   6.9526064e-01   8.1476167e-01   2.1886985e-01   8.1485981e-01   1.2413061e-02  -4.5783176e-02  -1.7691840e-01   2.2568924e-01   1.3454313e+00  -4.5745426e-01   1.0602468e+00   1.6149195e+00   5.1182593e-01   1.8453602e-01  -5.9428561e-01  -5.5326336e-03  -4.0365175e-01   8.8047762e-01   1.8612501e-01  -1.6485053e-01   1.7255502e-01   4.2699306e-01   9.1488732e-01  -4.7821875e-02  -5.3134485e-02   7.7428008e-02   8.8769193e-01   3.0897447e-01
   4.1050066e-01   5.7028668e-01   3.0684494e-01   6.3721019e-01  -2.1028455e-01   7.7446665e-01   7.3146941e-01   8.9859102e-01   1.2097417e+00   5.3085256e-01   1.4901519e+00   1.0962391e+00   1.7008071e+00   1.1135073e+00   1.0854759e+00   9.6825996e-01   9.0134122e-01   5.6135873e-01   2.5529852e-01   3.1497956e-01  -1.8898119e-02   5.3998392e-01   1.0612921e-01   4.0117930e-01  -5.1335723e-01  -7.2037352e-01  -2.1227360e-01   2.8748368e-01   5.7203555e-01   7.8160801e-01  -5.4127166e-01  -3.8782439e-01  -1.7255512e-01   3.6421037e-01  -3.7542824e-01  -5.3131071e-01   2.7523146e-01   5.5314638e-01   3.6756388e-01   1.2810191e+00   6.5734289e-01   9.2359655e-01   1.5476576e+00   1.4248789e+00  -5.4975005e-02   3.8796215e-01   2.9361479e+00   2.0995189e+00   7.1408504e-01   7.5958238e-01   7.2396960e-01   5.4516063e-01   6.5272844e-01   1.6519719e+00   1.0245685e+00   0.0000000e+00   1.5166353e-02   3.1201689e-01  -5.1209040e-02   1.4078302e-01   1.1035014e+00   4.0634381e-01   5.4242261e-01   5.4642241e-01   5.3574994e-01   1.4258344e+00  -8.4833625e-02   1.8967662e-01  -4.8399350e-01   2.3236465e-01   1.1848672e+00   4.7238158e-03   4.6517912e-01   7.9692275e-01   4.4154173e-01  -3.8325154e-01  -8.3249712e-01  -3.8689211e-01  -5.7802215e-01   7.6450362e-01   1.7022960e-01  -2.3597180e-01   6.0183958e-01   7.7334397e-01   8.6734275e-01   5.5007063e-01   4.5083337e-01   2.9719218e-01   1.0751715e+00   3.8319694e-01
   3.5450185e-01   2.1347364e-02   1.3504263e+00   1.1122132e+00   8.5103660e-01   6.7563442e-01   1.4171661e+00   1.5613124e+00   1.2377221e+00   4.6706858e-01   1.1472869e+00   1.4284815e+00   1.0683575e+00   1.2256952e+00   2.9056892e-01   1.1786515e-01   6.3283274e-02   1.9384331e-01   1.4729765e+00   1.1671669e+00  -2.2694721e-02   3.5424542e-01   3.8540900e-01   2.1443508e-01   2.2068537e-01  -2.6624449e-01   4.6674111e-01   3.8549441e-01   5.3742645e-02   4.7185079e-01   1.1935559e-01   5.2455336e-01   3.9502143e-01   9.1514346e-01   9.5180231e-01   1.5738506e+00  -6.2387849e-02   5.6060374e-01   4.5042959e-01   2.0312496e-01   4.0563594e-01   3.6561838e-01  -1.6570517e-01  -4.6966568e-01   6.7897158e-01   4.0331072e-01  -6.0127210e-01  -2.8340292e-01   6.7888892e-01   5.3326683e-01   6.0005773e-01   7.3900848e-01  -6.3877227e-01  -7.6443677e-01   2.1095068e-01   1.5166353e-02   0.0000000e+00  -8.2798056e-01   1.2122216e+00   5.1142004e-01   8.4360086e-01  -3.4241994e-02   1.6871982e+00   3.9087753e-02   8.9140842e-01   1.7925386e+00   1.2039577e+00   7.8698771e-01  -2.7215765e-03   8.0963800e-01  -1.7101271e-01  -5.3737792e-01   8.8439523e-01   1.0433699e+00   1.6791865e+00   8.7773316e-01  -2.2718502e-01   6.3020265e-01  -6.1863983e-01  -6.0683027e-01  -8.7383912e-02  -3.5128272e-03   5.2424103e-01   1.7634797e-01   2.8053260e-01   7.0947951e-01   5.3294301e-02   6.8582487e-02   5.1100280e-01   9.2329943e-01
   6.2588430e-01   2.1804704e+00   1.5856442e+00   1.6973035e+00   8.9378984e-01   9.3855073e-01   1.7790045e+00   2.3276579e+00   1.6070773e+00   1.0883061e+00   1.2941131e+00   1.8065473e+00   1.2320985e+00   1.6118093e+00   6.2743550e-01   1.0427948e+00   3.2716676e-02   7.6976467e-01   2.0795794e+00   2.3489104e+00   6.0924502e-02   5.8119686e-01   6.1890254e-01   7.3436535e-01   3.3484784e-01  -1.6576358e-01   4.4955679e-01   5.8949850e-01   2.7413680e-01   5.8601888e-01   3.3828473e-01   7.2390204e-01   7.9695420e-01   2.2369081e+00   7.9916671e-01   1.9739498e+00   1.8076920e-01   8.5401520e-01   5.5193125e-01   3.2067349e-01   4.1590027e-01   2.6184273e-01   7.1724740e-01   2.6562711e-01   1.0461530e+00   1.0759157e+00   8.9551817e-02   3.7637350e-01   1.0163257e+00   1.3873448e+00   1.2810027e+00   1.4780685e+00   6.6700466e-01   4.3202872e-01   6.9413712e-01   3.1201689e-01  -8.2798056e-01   0.0000000e+00   1.4121165e+00   1.5999484e+00   1.1168805e+00   1.1112009e+00   1.5241515e+00   9.2266846e-01   8.4237116e-01   2.3348250e+00   1.3657655e+00   1.9018681e+00  -1.4470136e-01   2.0657177e+00  -3.5915174e-01  -4.5081130e-01   4.9300499e-01   1.2793385e+00   2.0962630e+00   1.3366483e+00  -3.3444304e-02   1.5656896e+00  -5.8683181e-01  -1.8015733e-01  -2.3453282e-03   7.1160876e-02   9.8285067e-01   5.5613297e-01   7.2777811e-01   1.0587907e+00   4.6565601e-01   7.7174028e-01   1.1769340e+00   1.6498704e+00
   1.9756987e+00   1.6726502e+00   8.8804934e-01   8.2531963e-01   2.4741594e-01   2.2556895e-02   7.4388868e-01   9.2195175e-01   8.0597424e-01  -1.3063313e-01   1.1694821e+00   1.2119598e+00   5.9044913e-01   7.9271047e-01   5.0897402e-01   8.1820680e-03   4.6648985e-01   1.1102280e+00   7.6420787e-01   5.5458925e-01   1.0057487e-02   1.3360083e-01   9.6787492e-02  -1.6303692e-01  -9.9921502e-02  -3.9680124e-01  -4.1008651e-01  -4.1856938e-01   5.4587438e-02   6.0576310e-01  -4.8509711e-01  -2.9666583e-01   5.0156634e-01   5.1931667e-01   7.8310736e-01   6.9435740e-01  -3.4247108e-02   4.1141470e-01   9.5942969e-01   8.2566470e-01   6.3945966e-01   2.9427988e-01   5.8390571e-01   3.2159332e-01   5.8593886e-01   5.9475869e-01   1.6099206e-01   8.1756686e-01   1.4918664e+00   1.0492669e+00   8.9157012e-01   6.8744579e-01  -8.1858184e-04   2.0591008e-01   2.8494189e-01  -5.1209040e-02   1.2122216e+00   1.4121165e+00   0.0000000e+00   9.2539014e-01   2.3639440e+00   1.4410899e+00   1.3176661e+00   4.8520462e-01   1.4294226e+00   2.0433407e+00   1.5678764e+00   7.6895366e-01   2.9152594e-01   3.6757173e-01  -3.1914303e-01  -5.4110928e-01   5.0768120e-01   7.4174061e-01   5.6840873e-01   8.2220875e-01  -5.4499274e-01   1.2492128e-01  -7.5776817e-01  -1.6798187e-02   6.2519666e-01   7.4933414e-01   1.2035821e+00   3.9502138e-01   1.3002990e+00   1.5819944e+00   8.1873723e-01   7.4569769e-01   1.2445711e+00   1.1235085e+00
   1.6939185e+00   2.0109256e+00   1.3656319e+00   1.8731224e+00   1.1766796e+00   6.5484315e-01   1.4569871e+00   1.4979335e+00   1.7842387e+00   5.4481467e-01   1.3710391e+00   8.2679643e-01   1.2144504e+00   7.9601711e-01   1.0856276e+00   4.8712017e-01   5.4813753e-01   6.5929276e-01   1.3257381e+00   9.5495904e-01   1.2625516e-01   5.6164018e-01   1.0004890e+00   7.3506769e-01   5.1396420e-01   1.2697902e-01   2.0435525e-02  -3.4385053e-01  -2.9493347e-01   2.3470827e-01  -1.6567331e-01   1.4939468e-01   6.8519350e-01   1.4371903e+00   1.5903801e+00   1.7915396e+00   2.8410499e-02   5.6217381e-01   1.4523210e+00   7.9304872e-01   4.4758936e-01  -1.7035360e-01   1.3770166e+00   6.3472206e-01   7.4225932e-01   8.0223034e-01   7.0154621e-01   1.2513345e+00   1.3666994e+00   1.0498334e+00   1.3547699e+00   2.6907518e-01   4.1578628e-01   6.2286323e-01   4.7530892e-01   1.4078302e-01   5.1142004e-01   1.5999484e+00   9.2539014e-01   0.0000000e+00   1.3547595e+00   2.0412403e+00   4.8925506e-01   8.2319920e-01   1.5876589e+00   2.5162805e+00   1.1467324e+00   1.2383285e+00   2.6180018e-01   1.5094217e+00  -8.9250431e-02  -6.6803505e-01   2.4508705e-01   1.0257723e+00   1.4892811e+00   5.2662027e-01  -1.0869548e-01   1.2894993e+00  -6.6600322e-01   6.2992974e-03   3.1151715e-01   3.3299651e-01   1.4849680e+00   4.2404313e-01   1.1201846e+00   1.5921476e+00   1.6053304e+00   1.0456523e+00   1.7384464e+00   1.8860471e+00
   1.8278819e+00   1.1837344e+00   1.3431537e+00   1.2648699e+00   1.1880631e+00   8.8475685e-01   1.3276719e+00   1.4720611e+00   7.9307878e-01   4.1684029e-01   8.1609260e-01   1.6562804e+00  -2.5931992e-01   4.5228266e-01   7.4617935e-01   6.0633784e-01   4.1506399e-01   1.3025417e+00   2.3072912e+00   1.4000911e+00   3.6043755e-01   1.9422917e-01   1.0563927e+00   6.0315751e-01   9.1092868e-01   3.7237701e-01   4.6672421e-01   6.0585711e-01   7.4266248e-01   1.1385753e+00   8.0397566e-01   9.8844948e-01   8.2110573e-01   9.2755016e-01   1.2601746e+00   1.4113680e+00   3.0276410e-01   7.6923215e-01   1.2185559e+00   1.1125584e+00   8.6179451e-01   7.8008136e-01   1.3737466e+00   9.8673060e-01   2.1516601e+00   2.1033668e+00   8.2145193e-01   1.6856697e+00   2.2594394e+00   1.8612110e+00   1.8405462e+00   1.7558681e+00   6.0793210e-01   6.6211113e-01   9.3295211e-01   1.1035014e+00   8.4360086e-01   1.1168805e+00   2.3639440e+00   1.3547595e+00   0.0000000e+00   7.3863327e-01   1.6380366e+00   7.9773445e-01   8.0933099e-01   1.3999464e+00   2.8291400e+00   1.6136086e+00   6.9931430e-01   9.8777872e-01  -4.2815459e-01  -6.6428807e-01   9.0367226e-01   1.2573936e+00   9.6618772e-01   1.5119586e+00  -1.0807566e-01   7.4883974e-01  -1.9706935e-02   8.4833607e-02   1.0521323e+00   1.4060084e+00   1.9542481e+00   7.9868334e-01   1.1043070e+00   2.1490650e+00   9.5642942e-01   1.1764484e+00   4.6697465e-01   1.5737703e+00
   8.3820307e-01   6.8901063e-01   9.6354649e-01   9.9101234e-01   7.2923211e-01  -3.6692075e-02   1.1732876e+00   1.3472974e+00   8.4782847e-01  -1.8815440e-01   6.5884709e-01   3.0666024e-01   3.1345630e-01  -4.0505985e-01   5.9140065e-01   8.8442232e-02   1.2863625e-01   8.4259100e-01   1.3823252e+00   7.2528569e-01   2.3784941e-01  -4.5626598e-01   6.3420815e-01   5.7410706e-01   1.5359910e-01  -3.4552753e-01   1.3649846e-01   1.0812856e-02  -2.9224663e-01   1.1356495e-01  -4.5052156e-01  -2.3195819e-02   5.1349309e-01   6.7629915e-01   9.0509571e-01   1.7290131e+00   3.3210962e-01   7.1496545e-01   1.0843432e+00   6.0075592e-01   6.9375457e-01   2.6064003e-01   3.2841065e-01   3.0101700e-01   7.2337134e-01   5.1668503e-01   9.9661598e-02   9.2279054e-01   1.4597730e+00   1.0265034e+00   1.4714451e+00   1.4346547e+00   6.2526175e-01   9.7697553e-01   4.8622415e-01   4.0634381e-01  -3.4241994e-02   1.1112009e+00   1.4410899e+00   2.0412403e+00   7.3863327e-01   0.0000000e+00   1.2448123e-01   7.2919183e-01   1.1426459e+00   1.8055171e+00   1.3979107e+00   1.1683120e+00   8.6664505e-02   7.5175841e-01  -6.4235880e-01  -4.7815767e-01   4.0826109e-01   1.0756472e+00   1.2458279e+00   9.7599177e-01   7.3423592e-02   1.2485363e+00  -7.2915625e-01  -2.2164799e-01   1.1822799e-01   6.8512278e-01   1.0219387e+00  -2.8920816e-02   5.7325684e-01   1.2847230e+00   9.9821591e-01   7.2788912e-01   8.8061301e-01   9.7705612e-01
   1.8188229e+00   1.6499777e+00   1.2690878e+00   1.5643330e+00   1.7333281e+00   1.2078479e+00   1.1527412e+00   1.2531977e+00   7.5735005e-01   5.6992987e-01   1.0100697e+00   2.0356375e-01   3.1599149e-01   1.5299725e-01   5.1297404e-01   4.1204802e-01   8.2452728e-01   1.3085699e+00   2.8352450e+00   2.0481138e+00   6.8591030e-01   7.1513838e-01   1.4260419e+00   1.0127325e+00   1.2246323e+00   5.6839966e-01   7.8567753e-01   8.4394248e-01   3.4220419e-01   2.4143056e-01   1.0552207e+00   1.3946763e+00   9.9209815e-01   1.5533575e+00   1.1585500e+00   1.4591864e+00   1.0947160e+00   1.0679766e+00   1.6421168e+00   8.0905396e-01   5.6702731e-01   8.4957401e-01   2.3046063e+00   1.1098700e+00   1.5770144e+00   6.3339075e-01   1.2987799e+00   1.6727786e+00   1.6061094e+00   2.0763777e+00   1.3769085e+00   1.1043384e+00   6.0883969e-01   7.6334977e-01   6.9526064e-01   5.4242261e-01   1.6871982e+00   1.5241515e+00   1.3176661e+00   4.8925506e-01   1.6380366e+00   1.2448123e-01   0.0000000e+00   2.6740612e-01   4.8918601e-01   8.6709364e-01   1.8132697e+00   9.9577696e-01   5.7391653e-01   9.9664555e-01   1.6177022e-01  -2.4881695e-01   1.2258609e+00   1.5459789e+00   2.0750618e+00   2.2742088e+00   7.3315004e-01   1.5708066e+00   1.0216659e-01   2.2510535e-01   9.0346001e-01   1.2513295e+00   8.5691846e-01   5.9462263e-01   1.3436979e+00   1.5544885e+00   3.8636235e-01   6.4505366e-01   4.3913926e-01   1.3416737e+00
   1.4331746e+00   9.9177655e-01   6.1801055e-01   9.9569977e-01   7.9044644e-01   3.5317140e-01   1.2244485e+00   1.2787567e+00   3.4845103e-01  -4.8754131e-03   1.1337544e+00   1.5124665e-01   6.5205046e-01  -5.9423851e-03   2.3573228e-01   2.6303747e-02  -1.6802732e-01   5.9639837e-01   2.1258457e+00   1.3421438e+00   8.8655518e-01   5.3074152e-01   8.0498050e-01   5.4414942e-01   3.2600993e-01  -3.7175122e-01   3.9098281e-01   6.9264098e-01  -4.7472024e-01  -3.2472032e-01  -9.9099321e-02   4.3366053e-01   2.0248679e-01   5.3629108e-01   5.3492947e-01   1.2561300e+00   4.9449632e-01   8.1083069e-01   8.9370203e-01   3.5179883e-01   3.0890133e-01   5.3156392e-01   1.1715077e+00   7.7877164e-01   6.4743726e-01   4.8393402e-02   7.2793008e-01   9.8753534e-01   1.2605014e+00   1.4164878e+00   1.0902442e+00   1.0879946e+00   6.4019732e-01   7.0471099e-01   8.1476167e-01   5.4642241e-01   3.9087753e-02   9.2266846e-01   4.8520462e-01   8.2319920e-01   7.9773445e-01   7.2919183e-01   2.6740612e-01   0.0000000e+00   3.7059609e-01   6.6606524e-01   8.7124346e-01   7.1586797e-01   3.2674110e-01   9.9941808e-01   1.5230854e-01   1.7818617e-01   5.3899197e-01   6.4820998e-01   2.0570221e+00   1.5254419e+00   1.2300515e-01   1.4823837e+00  -5.5310400e-01  -3.7942200e-01  -3.7964261e-01   1.6496403e-01   4.2547991e-01  -2.1553358e-01   3.0109376e-01   8.3211648e-01   9.4152620e-02   4.3454690e-01   5.0346095e-01   8.7555758e-01
   1.1335020e+00   5.1627340e-01   6.3844632e-01   1.5115186e+00   5.0940711e-01   2.8929744e-01  -2.0753941e-02   5.4377356e-01   7.1925843e-02   1.9827250e-01   9.9556682e-01   1.8478697e+00   4.9544664e-01   8.5109446e-01   7.9879240e-01   9.6270038e-01   7.5401384e-01   9.9309641e-01   1.2002842e+00   8.0349789e-01   1.0109522e-01   1.9997232e-01   1.4729678e+00   1.9187265e+00   5.2740631e-01   4.5415844e-01  -2.7161177e-02   2.0988954e-01   6.2633182e-01   1.4172868e+00   7.1715260e-01   1.0539461e+00   1.5759307e+00   1.0951798e+00   4.1480906e-01   1.1201707e+00  -6.9253190e-01  -4.2266003e-01   8.6516867e-01   7.4526105e-01   7.8033817e-01   2.9360194e-01  -2.8069469e-01  -1.7491328e-01   6.3435782e-01   5.7423716e-01  -9.6404418e-01   1.6179189e-01   4.8648564e-01   1.6387300e-01  -8.2705846e-02   3.5294652e-01   1.0861784e+00   1.2323957e+00   2.1886985e-01   5.3574994e-01   8.9140842e-01   8.4237116e-01   1.4294226e+00   1.5876589e+00   8.0933099e-01   1.1426459e+00   4.8918601e-01   3.7059609e-01   0.0000000e+00   9.4437422e-01   1.9142147e+00   1.9507761e+00   1.1867194e+00   4.2140070e-01  -1.0412056e+00  -8.1518445e-01   6.7955647e-01   8.3396213e-01   6.1588042e-01   1.3732959e+00  -1.0448345e+00  -1.3418705e+00   6.5649331e-01   1.0390870e+00   6.2554099e-01   9.3394596e-01   1.7072931e+00   7.2769535e-01   1.2420895e+00   1.7095028e+00   6.5096433e-01   7.2575873e-01   1.2257177e-01   8.7146583e-01
   2.2248448e+00   1.7015928e+00   1.4879203e+00   1.3681109e+00   5.0232732e-01   3.7104189e-01   2.1286239e+00   1.2316123e+00   1.0190054e+00   3.2222922e-01   1.7705418e+00   1.6419569e+00   1.7408074e+00   7.0548516e-01   1.1661316e+00   1.3131016e+00   1.8719171e+00   2.0663844e+00   2.4209349e+00   1.6056693e+00   9.8491794e-04  -1.5818651e-01   1.9145838e+00   1.3766532e+00   5.4371613e-01  -1.2500574e-01   8.4319986e-01   3.9416173e-01   6.8795537e-01   1.0626960e+00   8.7217868e-01   4.6012477e-01   2.2247532e+00   1.7281399e+00   1.2726689e+00   1.2710019e+00  -2.2612895e-01   8.9171328e-02   1.4505761e+00   1.5931005e+00   1.0783205e+00   3.4909591e-01   4.9231175e-01   8.7988114e-01   1.5986565e+00   2.4276619e+00   1.9390659e-02   1.2764383e+00   1.0768080e+00  -2.2445490e-02   1.3859630e+00   8.4354993e-01   1.3343477e+00   1.3512590e+00   8.1485981e-01   1.4258344e+00   1.7925386e+00   2.3348250e+00   2.0433407e+00   2.5162805e+00   1.3999464e+00   1.8055171e+00   8.6709364e-01   6.6606524e-01   9.4437422e-01   0.0000000e+00   2.6785039e+00   2.7329463e+00   1.4723254e+00   1.2861739e+00  -8.5865963e-01  -9.3195203e-01   1.1602239e+00   1.3754966e+00   1.0958818e+00   9.4577932e-01  -7.5410761e-01  -1.7885570e-01   8.2244923e-01   1.1773636e+00   1.3932420e+00   1.6695816e+00   2.3295353e+00   1.3411198e+00   1.7965759e+00   1.9649257e+00   1.7888349e+00   1.7350074e+00   9.9838979e-01   1.4639295e+00
   2.5922299e+00   1.1198956e+00   1.4902322e+00   1.3000150e+00   1.8805679e-01   5.2618067e-01   2.1097138e+00   1.5733833e+00   1.4821488e+00   7.9992500e-01   2.2833064e+00   1.9907760e+00   1.6779514e+00   1.4345483e+00   1.2220365e+00   7.8968365e-01   1.1441733e+00   1.4250201e+00   8.2772530e-01   7.3500572e-01  -2.8977398e-01   4.7380527e-01   1.6289602e+00   7.8187161e-01   1.7954851e-01  -2.9654720e-01  -1.7969524e-02  -5.1429268e-02   6.0657218e-01   1.0518707e+00   1.7339180e-01   4.2993015e-01   1.6326905e+00   1.4206316e+00   7.1370266e-01   8.5703356e-01   1.4405540e-01   3.2751909e-01   9.4450386e-01   1.1003219e+00   7.7892087e-01   2.9702477e-01  -6.7791933e-01  -7.2184986e-01   2.3415511e-01   1.0218581e-01  -1.3014455e+00  -4.0441942e-01  -6.9815933e-01  -3.0062819e-01  -2.0100690e-03  -5.2938037e-01   1.5753149e-01   4.1188935e-01   1.2413061e-02  -8.4833625e-02   1.2039577e+00   1.3657655e+00   1.5678764e+00   1.1467324e+00   2.8291400e+00   1.3979107e+00   1.8132697e+00   8.7124346e-01   1.9142147e+00   2.6785039e+00   0.0000000e+00   2.0544828e+00   8.6033669e-01   1.1375986e+00  -1.3229851e-01  -9.2008471e-01   8.2380026e-01   9.4741751e-01   1.1370759e+00   8.8864443e-01  -6.2924440e-01   4.1063478e-03  -4.2257392e-01   6.4174522e-01   1.1065143e+00   1.1452101e+00   1.7080747e+00   1.0793287e+00   1.3339000e+00   1.1905954e+00   1.2268765e+00   9.2972216e-01   8.6727812e-01   1.1861000e+00
   1.9115913e+00   1.6337792e+00   1.4137918e+00   1.6980479e+00   4.1385161e-01   6.0606175e-01   2.2655656e+00   1.5619300e+00   1.7829570e+00   1.1061671e+00   1.9284362e+00   2.0473733e+00   1.6866195e+00   9.3468063e-01   8.9799870e-01   6.5336189e-01   1.3624022e+00   1.7024526e+00   7.2230751e-01   6.9419182e-01  -1.0916450e-01   5.4253785e-01   1.2443513e+00   8.3663627e-01   5.9089773e-01  -2.7279772e-01   3.2394536e-01   2.5505144e-01   2.3249718e-01   7.4035835e-01   7.7968536e-02   3.6575262e-01   1.4802300e+00   1.5140353e+00   6.0008279e-01   8.9282146e-01  -1.2375193e-02  -1.0986062e-01   4.4805282e-01   7.4411396e-01   4.1167094e-01   7.3915496e-02   1.3382362e-01  -5.1918682e-02   1.1322296e+00   1.0531737e+00  -4.0523864e-01   3.2871424e-01  -3.1256277e-03  -2.8209639e-01   8.4352783e-01  -2.5366053e-01   3.9901224e-01   2.8188588e-01  -4.5783176e-02   1.8967662e-01   7.8698771e-01   1.9018681e+00   7.6895366e-01   1.2383285e+00   1.6136086e+00   1.1683120e+00   9.9577696e-01   7.1586797e-01   1.9507761e+00   2.7329463e+00   2.0544828e+00   0.0000000e+00   6.4113765e-01   1.2963197e+00  -3.0339331e-02  -9.2846784e-01   4.7237739e-01   6.7056781e-01   6.9474372e-01   3.7937257e-01  -7.4959983e-01   1.5484130e-01  -5.6104826e-01   6.2059147e-01   8.2534700e-01   7.8546006e-01   1.3618177e+00   8.8344366e-01   9.5329925e-01   9.9330520e-01   1.2503928e+00   1.0037236e+00   5.9869238e-01   1.3962114e+00
   5.1897959e-01  -4.2966224e-01   5.1316682e-01   8.5577487e-01   1.8536714e-01   3.5270305e-01   8.3688055e-01   1.3429141e+00   5.5027302e-01  -7.5155500e-02   1.0838855e+00   7.5352809e-01   8.2830409e-01   3.2615288e-01   1.9816040e-01  -7.1374596e-02   5.1993904e-01   5.9291222e-01   5.5696500e-01  -9.3660087e-02   3.0553929e-02   8.3347609e-01   1.0043627e-01  -1.5434250e-01  -5.7465028e-01  -5.2713471e-01  -2.1394618e-01  -7.2850760e-02   2.5343376e-01   6.1405854e-01  -1.7769978e-03   6.8703701e-01   5.7492261e-01   9.4224433e-01   1.0809293e+00   1.5200114e+00   9.8291236e-02   4.1111762e-02   2.5507491e-01   2.5879348e-01   4.3493902e-01   3.5148164e-01  -4.6762006e-01  -7.2107546e-01   2.0413064e-01   2.0845287e-01  -1.1237479e+00  -9.1380595e-01   9.2457958e-02  -3.8999595e-01  -2.0485340e-01  -4.9281348e-02  -8.6395786e-01  -7.0203689e-01  -1.7691840e-01  -4.8399350e-01  -2.7215765e-03  -1.4470136e-01   2.9152594e-01   2.6180018e-01   6.9931430e-01   8.6664505e-02   5.7391653e-01   3.2674110e-01   1.1867194e+00   1.4723254e+00   8.6033669e-01   6.4113765e-01   0.0000000e+00  -3.7865472e-01   2.1020927e-01  -4.7075657e-01   4.0878319e-01   1.5372095e-01   9.2605696e-01   4.7119312e-01  -2.4482894e-01   1.3682547e-01   2.0328148e-02  -4.2575312e-01   4.2630837e-01   5.7685796e-02   4.2505824e-01  -1.2522606e-01   4.5448150e-01   1.6365476e-01   7.3760258e-01   2.5029195e-01  -2.6773392e-02   6.8335830e-02
   1.6595132e+00   1.1657144e+00   1.0219349e+00   1.5504838e+00   2.1466727e-01   7.9141024e-01   9.8801780e-01   1.6312539e+00   8.8301907e-01   4.8677203e-01   1.5488137e+00   7.7692646e-01   1.1706919e+00   7.2729802e-01   9.6175096e-01   9.1790939e-01   1.5829492e+00   1.5110060e+00   6.6023848e-01   6.2878371e-01  -8.4455574e-02   7.4843824e-01   3.7194586e-01   4.3569930e-01   3.5281405e-02  -2.1035540e-01   3.0598796e-01   2.4015468e-01   2.4205815e-01   7.7466953e-01   3.3455652e-01   6.6792871e-01   1.3261365e+00   1.9017455e+00   1.1336780e+00   1.3525025e+00   3.9961910e-01   2.7104752e-01   3.7106147e-01   6.2969660e-01   6.1622586e-01   8.2733738e-02   1.0405857e+00   6.2618005e-01   9.9193521e-01   1.4669133e+00  -6.6831835e-02   4.3597948e-01   4.5855190e-01   5.9705831e-01   3.8975197e-01   1.7066463e-01   1.9055110e-01   3.6719500e-01   2.2568924e-01   2.3236465e-01   8.0963800e-01   2.0657177e+00   3.6757173e-01   1.5094217e+00   9.8777872e-01   7.5175841e-01   9.9664555e-01   9.9941808e-01   4.2140070e-01   1.2861739e+00   1.1375986e+00   1.2963197e+00  -3.7865472e-01   0.0000000e+00  -3.9473672e-01  -7.9121342e-01   2.9892734e-01   6.5658881e-01   1.3381998e+00   5.7416996e-01  -3.9720277e-01   3.2297314e-01   2.0107135e-01   2.1954720e-01   1.1942656e+00   8.1427106e-01   1.1158958e+00   8.6913807e-01   1.1806950e+00   9.8993675e-01   1.3970015e+00   9.2004308e-01   6.5795856e-01   9.4855095e-01
  -4.2184453e-01  -7.7897938e-01  -4.4622367e-01  -3.6447510e-01   4.1577827e-01   4.4314663e-01  -6.5704409e-01  -5.7674654e-01   1.9260001e-01  -3.3502990e-01  -9.6124369e-02  -1.9003888e-01   4.3454481e-01  -2.3821037e-02   6.0109750e-01   1.7628308e-01   1.9972937e-01   4.4729297e-02  -2.2799676e-01  -2.6713588e-01   6.7768535e-01  -1.0646471e-01  -1.4225504e-01  -3.9204427e-01   1.2481224e+00   9.8596435e-01   4.6086769e-01  -9.9684293e-02   1.3119430e+00   9.3269208e-01  -3.3754931e-01   1.3175116e-01  -3.8117857e-01  -5.9081213e-01  -2.7005485e-02  -2.0236397e-01   1.0896532e+00   6.0908815e-03  -3.9998552e-01   3.2053370e-02   8.7445993e-01  -6.2780784e-02   1.4763566e+00   1.2554449e+00   9.8272524e-01   7.3488116e-01   1.2425125e+00   1.1398205e+00   3.0864147e-01   3.9851238e-01   3.1863919e-01   2.9011665e-01   6.2942886e-01   1.1859399e+00   1.3454313e+00   1.1848672e+00  -1.7101271e-01  -3.5915174e-01  -3.1914303e-01  -8.9250431e-02  -4.2815459e-01  -6.4235880e-01   1.6177022e-01   1.5230854e-01  -1.0412056e+00  -8.5865963e-01  -1.3229851e-01  -3.0339331e-02   2.1020927e-01  -3.9473672e-01   0.0000000e+00   8.6443390e-01   2.5261531e-01   7.6268124e-01  -2.5854593e-01   9.6264004e-01   6.4694110e-01   3.8342181e-02   1.4835213e+00   1.9620125e+00   8.6774872e-01   1.0393864e+00   1.2302787e+00   8.5703451e-01   1.0196245e+00   4.3225304e-01   1.7501671e+00   1.2240108e+00  -7.3849684e-02   2.8935862e-01
  -7.5777803e-01  -1.0951835e+00  -8.1184817e-01  -7.1308856e-01   8.0592437e-02  -2.7000925e-01  -5.5643370e-01  -6.0183170e-01   1.9709953e-01  -3.0637761e-01  -2.2807916e-01   8.7074074e-02   8.9575975e-02  -1.5898838e-01  -1.6323513e-01  -3.5808841e-01  -2.2872465e-02  -1.7745783e-01  -1.0120912e+00  -9.2338493e-01   6.0437787e-01  -1.8565953e-01  -7.1583159e-01  -1.0842336e+00   2.8480481e-01   2.3362831e-01  -1.2550987e+00  -7.2608231e-01   2.5524421e-01   4.5841061e-01   2.2347371e-01  -7.2573112e-02  -5.4758380e-01  -6.4316931e-01  -3.5723115e-01  -8.4651689e-01  -2.6956522e-01  -7.3539090e-02  -1.3751784e+00  -6.4071431e-01  -5.9854175e-01  -6.3452887e-01  -4.7966630e-02   3.0642075e-01   2.8596876e-01  -4.6381886e-02  -2.1700963e-01   7.2480486e-02  -2.0130942e-01  -2.2377286e-01   7.9051798e-02   1.9733909e-01   5.0817968e-01   5.7228564e-01  -4.5745426e-01   4.7238158e-03  -5.3737792e-01  -4.5081130e-01  -5.4110928e-01  -6.6803505e-01  -6.6428807e-01  -4.7815767e-01  -2.4881695e-01   1.7818617e-01  -8.1518445e-01  -9.3195203e-01  -9.2008471e-01  -9.2846784e-01  -4.7075657e-01  -7.9121342e-01   8.6443390e-01   0.0000000e+00  -2.6669516e-01   2.6751431e-01  -3.7693036e-01   1.6031065e-03   2.2265617e-01  -4.2647391e-01   6.8260587e-01   2.1428722e+00  -2.7952986e-01  -2.9449687e-01  -4.3719131e-01  -4.3353025e-01  -3.7638163e-01  -7.0796641e-01  -5.0108795e-01  -4.8394287e-01  -8.7336617e-01  -2.0242639e-01
   7.9905844e-01   5.0984809e-01  -3.7062680e-01   2.9567705e-01   8.0814065e-01   6.4645762e-01  -1.4494099e-01   5.4958439e-02   1.1287719e-01   2.4379102e-02   4.7871578e-01   3.9563432e-01   8.1353044e-01   1.0473660e+00   8.5324160e-01   4.6910174e-01   1.3076877e+00   7.9640245e-01   1.6563790e-01   4.7789574e-01  -1.6734890e-01   5.9648463e-02  -6.2706266e-01  -6.1713333e-01   6.6771812e-01   5.8681163e-01   5.7625624e-01   5.4690181e-01   6.7462391e-01   1.5441876e+00  -3.9623339e-01  -1.5221176e-01   2.4386187e-01   3.4318761e-01   1.2398336e+00   1.2248553e+00   9.2435723e-01   7.0468074e-01   1.4013684e+00   1.0253775e+00   4.9214040e-01   5.4700940e-01   1.5966389e+00   1.1436211e+00   1.1108367e+00   7.6300124e-01   1.2110481e+00   1.3771111e+00   9.1435330e-01   3.1103695e-01   7.2611815e-01   1.9536168e-01   1.3442033e+00   1.2444839e+00   1.0602468e+00   4.6517912e-01   8.8439523e-01   4.9300499e-01   5.0768120e-01   2.4508705e-01   9.0367226e-01   4.0826109e-01   1.2258609e+00   5.3899197e-01   6.7955647e-01   1.1602239e+00   8.2380026e-01   4.7237739e-01   4.0878319e-01   2.9892734e-01   2.5261531e-01  -2.6669516e-01   0.0000000e+00   8.6758584e-01   7.7986139e-01   9.3360756e-01   2.4120159e-01   1.7814059e-01   9.3710681e-01   2.8313813e+00   1.4689598e+00   7.6890404e-01   2.0964974e+00   9.2055647e-01   1.7838609e+00   1.4988821e+00   5.2796264e-01   6.4531185e-01   3.7598594e-01   9.0730958e-01
   1.4890995e+00   1.5380988e+00   6.7057780e-01   1.0869013e+00   3.2090424e-01   1.6145404e-01   9.1830478e-01   1.0820547e+00   3.9453474e-01  -2.0479466e-02   1.0218238e+00   4.9513822e-01   1.5487755e+00   7.9563649e-01  -7.3529248e-02  -2.6146922e-01   7.7755415e-01  -2.3760030e-01   9.3971829e-01   1.0198850e+00  -4.2877126e-01   8.5952029e-01   7.1210466e-01   3.9615467e-01  -4.3709673e-02  -6.3328192e-01  -2.5994115e-01   2.8608952e-01  -8.0913458e-01  -3.0825564e-01  -5.0782961e-01   1.8377685e-01   7.0860630e-01   5.4601674e-01   6.1610171e-01   9.1015971e-01  -8.5438511e-02  -5.2497515e-02   1.0112789e+00   8.7870258e-01  -6.5643216e-01   1.0376480e-01   2.0162805e+00   1.2491871e+00   1.1417067e+00   6.5835145e-01   1.6271865e+00   1.1514019e+00   1.3144339e+00   1.3713726e+00   1.1188357e+00   9.7224220e-01   1.5839232e+00   1.6521293e+00   1.6149195e+00   7.9692275e-01   1.0433699e+00   1.2793385e+00   7.4174061e-01   1.0257723e+00   1.2573936e+00   1.0756472e+00   1.5459789e+00   6.4820998e-01   8.3396213e-01   1.3754966e+00   9.4741751e-01   6.7056781e-01   1.5372095e-01   6.5658881e-01   7.6268124e-01   2.6751431e-01   8.6758584e-01   0.0000000e+00   8.1794704e-01   2.0082799e-01   2.2891517e-01   3.8658569e-01   7.4557842e-02   7.0235455e-01   1.5323863e-02  -2.8143096e-01   6.6310929e-01   3.4112057e-02   4.2178432e-01   3.4086545e-01   5.1496171e-01   6.6505463e-01   2.8102128e-01   6.7078646e-01
   1.2135984e+00   1.5780576e+00  -1.8422539e-01   4.3777796e-01   1.2463946e+00   1.0060084e+00   7.1743050e-02   3.2085055e-01  -1.5492531e-01  -3.1527592e-01   8.6590120e-01   1.2070242e+00   8.7007003e-01   8.0052718e-01   1.0402782e+00   1.0087320e+00   1.8681131e+00   2.3957466e+00   1.2146842e+00   1.3481860e+00   3.9610890e-01   6.2601373e-01  -2.8812589e-01  -5.6149947e-01   1.3966331e+00   8.4486637e-01   1.0934229e+00   9.0668621e-01   1.2944065e+00   2.0757535e+00   5.7784666e-01   4.6729881e-01   9.8375317e-01   1.1081239e+00   1.0847238e+00   1.2056592e+00   5.2020699e-01   5.5504062e-01   7.2679376e-01   1.1660381e+00   6.5659446e-01   6.0142931e-01   1.0010575e+00   6.0883258e-01   1.0626517e+00   7.7865660e-01   2.7100455e-01   6.7212424e-01   4.5154446e-01   1.6482032e-01   2.9435510e-01   2.8931332e-01   7.1184339e-01   5.4015964e-01   5.1182593e-01   4.4154173e-01   1.6791865e+00   2.0962630e+00   5.6840873e-01   1.4892811e+00   9.6618772e-01   1.2458279e+00   2.0750618e+00   2.0570221e+00   6.1588042e-01   1.0958818e+00   1.1370759e+00   6.9474372e-01   9.2605696e-01   1.3381998e+00  -2.5854593e-01  -3.7693036e-01   7.7986139e-01   8.1794704e-01   0.0000000e+00   8.6794965e-01   3.9654250e-01   7.8951140e-01   2.1376052e+00   2.9949140e+00   2.7033892e+00   2.5973905e+00   2.5821057e+00   1.7536406e+00   1.6948622e+00   1.5705016e+00   7.4525545e-01   9.4771776e-01  -1.3358682e-02   3.1739886e-01
   1.0952663e+00   9.1706972e-01  -2.9130738e-02   4.2265075e-02  -2.1916692e-02  -4.1303644e-02   4.9324378e-01   1.8834150e-01   4.7861049e-01  -3.0121373e-01   1.7533584e+00   7.3418656e-01   1.3982778e+00   6.3819462e-01   4.2930258e-01  -3.3438782e-01   1.5409066e+00   1.6624670e+00   7.1088684e-01   4.5142308e-01   1.5640342e-01   6.8491280e-01   3.5038352e-01  -2.6985775e-01   5.2735132e-01  -1.0092825e-01   8.8302205e-02   3.2195454e-02   6.9306496e-02   8.6068341e-01   2.8412576e-01  -6.6717284e-02   1.0319532e+00   1.0044313e+00   1.0264583e+00   1.3264305e+00  -8.7257844e-01  -2.0092106e-01  -1.7231622e-01   3.3821932e-01  -2.3119890e-01  -6.8837230e-01   4.4891077e-01   3.3346116e-01   4.1507726e-01   5.4365955e-01  -2.3750491e-01   2.2087755e-01   6.8579770e-01   5.2575939e-01   3.7928368e-02  -4.0231385e-02   6.4940591e-01   2.8019784e-01   1.8453602e-01  -3.8325154e-01   8.7773316e-01   1.3366483e+00   8.2220875e-01   5.2662027e-01   1.5119586e+00   9.7599177e-01   2.2742088e+00   1.5254419e+00   1.3732959e+00   9.4577932e-01   8.8864443e-01   3.7937257e-01   4.7119312e-01   5.7416996e-01   9.6264004e-01   1.6031065e-03   9.3360756e-01   2.0082799e-01   8.6794965e-01   0.0000000e+00   5.4099779e-01   1.6223714e-01   4.2032355e-01   1.7795225e+00   8.4964402e-01   6.8493436e-01   1.0148825e+00   6.4631228e-02  -3.4862450e-01  -3.7985422e-01  -3.9071382e-02   1.1088115e-01  -1.2642324e-01   6.6233914e-02
  -2.9083417e-01  -3.1145040e-01  -1.2541798e+00  -1.0143010e+00  -5.0354233e-01  -2.7971709e-01  -7.6630701e-01  -9.5060450e-01  -3.7799363e-01  -2.5418744e-01   5.6860196e-01  -3.9736377e-01  -1.0080814e-01  -8.9604294e-01  -3.8357242e-01  -2.7352821e-01   1.1808355e+00   2.3619370e-02  -1.9013654e-01  -4.1027784e-01   1.3143049e+00   8.0114734e-01  -9.5433554e-01  -1.0234490e+00   1.3833454e-01  -7.1119790e-01  -1.0516024e+00  -7.7699173e-01   4.9963071e-01   5.4295633e-01  -3.1343132e-01  -3.7755542e-01  -3.0459337e-02  -4.7666597e-01  -5.0011466e-01  -8.2008308e-01  -1.7946873e-01  -1.4504855e-01  -1.3197539e+00  -6.9675221e-01  -4.5522325e-01  -3.6498023e-02  -3.1887909e-01  -1.9124820e-01  -8.0417425e-01  -4.8751533e-01  -5.0763584e-01  -1.9750759e-01  -1.1928267e+00  -5.7032329e-01  -9.0663559e-01  -1.0800973e+00  -4.5123919e-01  -1.2590785e-03  -5.9428561e-01  -8.3249712e-01  -2.2718502e-01  -3.3444304e-02  -5.4499274e-01  -1.0869548e-01  -1.0807566e-01   7.3423592e-02   7.3315004e-01   1.2300515e-01  -1.0448345e+00  -7.5410761e-01  -6.2924440e-01  -7.4959983e-01  -2.4482894e-01  -3.9720277e-01   6.4694110e-01   2.2265617e-01   2.4120159e-01   2.2891517e-01   3.9654250e-01   5.4099779e-01   0.0000000e+00   8.8432021e-01   6.0871867e-01   1.6428758e+00   2.8062551e-01  -1.9392098e-02   2.0436040e-01   1.6907151e-01  -7.9325317e-01  -1.1439610e+00  -5.4180233e-01  -1.0912063e+00  -1.8261468e+00  -1.2226076e+00
   6.2582888e-01   1.0419191e+00  -6.2688574e-01  -4.1227889e-01  -9.2811909e-01  -6.7616677e-02  -5.9400289e-01  -2.5193553e-01  -9.9889642e-01  -3.9292590e-01   5.2430753e-01   4.7602815e-02   2.9775164e-01  -8.8506134e-02  -4.8956182e-01  -2.3258752e-01   1.7733271e+00   6.6516882e-01  -5.0808438e-02   2.9317368e-01   1.2453102e+00   7.3898073e-01  -4.8470240e-01  -3.5350689e-01  -5.1199265e-01  -1.3696276e+00  -5.3080567e-01  -3.8924512e-01   3.4265418e-01   7.1484780e-01  -8.9690466e-01  -5.4990152e-01   5.7112176e-01   5.6350893e-01  -1.0822004e+00  -1.1961439e+00   2.6739320e-02   3.6218682e-02  -6.4528259e-01  -5.4651813e-01  -1.2127682e-01  -1.3829629e-01   1.6767528e-01   2.1212960e-01  -3.4348259e-01   4.6775294e-01   1.4888390e-01   9.1038620e-02  -1.6544951e-02   3.5520243e-01  -2.5764979e-02  -2.8766266e-01   6.6134163e-01   9.7164514e-01  -5.5326336e-03  -3.8689211e-01   6.3020265e-01   1.5656896e+00   1.2492128e-01   1.2894993e+00   7.4883974e-01   1.2485363e+00   1.5708066e+00   1.4823837e+00  -1.3418705e+00  -1.7885570e-01   4.1063478e-03   1.5484130e-01   1.3682547e-01   3.2297314e-01   3.8342181e-02  -4.2647391e-01   1.7814059e-01   3.8658569e-01   7.8951140e-01   1.6223714e-01   8.8432021e-01   0.0000000e+00   1.0934977e+00   2.8633482e+00   8.3438916e-01   7.5483455e-01   5.9487753e-01   6.0975570e-01   2.9241394e-01  -2.9030269e-01  -1.8565194e-01  -4.5290409e-01  -1.2273692e+00  -5.7783751e-01
   2.5549026e-01  -2.4017554e-01   3.3861212e-01   5.7876198e-01   2.0493416e-01   2.7752193e-01   4.4186548e-01   5.0403282e-01   1.0217697e-01   4.7763355e-01   1.5786729e+00   5.5570813e-01   1.4186530e+00   5.5922748e-01   6.4308831e-01   2.5749448e-01   8.8293987e-01  -2.1561466e-02   8.9494645e-01   5.8862486e-01   7.2152598e-01   5.2685684e-01   6.2791887e-01   1.0301887e-01  -1.9067945e-01   2.3893051e-01  -2.2344137e-01   5.3849341e-01   7.8131988e-01   8.6222604e-01   5.2319493e-01   6.5033905e-01  -7.5634995e-02  -1.0159252e-01   6.0750759e-01   4.3224555e-01   1.3943380e+00   2.0995984e-01   1.1295573e+00   6.8611105e-01   6.6453962e-01   5.4209752e-01   8.2456933e-02  -1.6751170e-01  -1.9510828e-01  -8.6697420e-01  -2.6338850e-01  -4.3261809e-01  -4.6132644e-01  -6.9734193e-01  -4.5511378e-02  -2.6747571e-01  -4.2767969e-01  -1.5747597e-01  -4.0365175e-01  -5.7802215e-01  -6.1863983e-01  -5.8683181e-01  -7.5776817e-01  -6.6600322e-01  -1.9706935e-02  -7.2915625e-01   1.0216659e-01  -5.5310400e-01   6.5649331e-01   8.2244923e-01  -4.2257392e-01  -5.6104826e-01   2.0328148e-02   2.0107135e-01   1.4835213e+00   6.8260587e-01   9.3710681e-01   7.4557842e-02   2.1376052e+00   4.2032355e-01   6.0871867e-01   1.0934977e+00   0.0000000e+00   8.1599357e-01   7.8295077e-02  -8.2467935e-02   5.9510264e-01   4.5932890e-01   3.9409883e-01   2.6520124e-01   4.6900428e-01   7.2980460e-01  -5.8768630e-02  -3.2192483e-01
   7.0899970e-01   5.5382695e-01   1.0125905e+00   1.3771465e+00   1.0440096e+00   1.0934344e+00   7.4694924e-01   7.3672814e-01   5.9761215e-01   1.0481876e+00   1.3201073e+00   6.3722906e-01   1.3742955e+00   3.8621381e-01   1.1742488e+00   1.6315062e+00   4.2620183e-01   2.7554665e-01   7.6787694e-01   1.0493276e+00   1.8289186e+00   1.3992939e+00   1.2615042e+00   8.9380064e-01   9.7163233e-01   1.7969156e+00   1.4154720e+00   2.1619517e+00   1.5161824e+00   1.3702651e+00   1.1159448e+00   1.4441213e+00  -5.5373433e-02  -4.1278530e-02   1.8566984e+00   1.6049827e+00   1.7320944e+00   1.1058037e+00   2.2701262e+00   2.3872759e+00   1.7974987e+00   1.1672193e+00   1.3338750e+00   6.9933546e-01   5.8479423e-01   3.8939588e-01   1.0877817e+00   9.3606798e-01   7.8841806e-02   4.5358595e-02   9.8745260e-01   4.6486326e-01   4.7578084e-03   9.4737040e-01   8.8047762e-01   7.6450362e-01  -6.0683027e-01  -1.8015733e-01  -1.6798187e-02   6.2992974e-03   8.4833607e-02  -2.2164799e-01   2.2510535e-01  -3.7942200e-01   1.0390870e+00   1.1773636e+00   6.4174522e-01   6.2059147e-01  -4.2575312e-01   2.1954720e-01   1.9620125e+00   2.1428722e+00   2.8313813e+00   7.0235455e-01   2.9949140e+00   1.7795225e+00   1.6428758e+00   2.8633482e+00   8.1599357e-01   0.0000000e+00   8.2911495e-01   1.0085863e+00   1.9945130e+00   1.7086612e+00   1.2356398e+00   1.2652221e+00   1.8453705e+00   2.4561489e+00   9.8039339e-01   7.6878644e-01
   1.0991901e+00   5.8206822e-01   1.2949743e+00   1.3681278e+00   9.0452007e-01   1.0832152e+00   1.3762385e+00   1.2118940e+00   8.8710075e-01   8.5560818e-01   2.1047533e+00   4.0405688e-01   2.3855330e+00   6.8375470e-01   6.7771578e-01   4.6160878e-01   5.8960525e-01   2.2335283e-01   1.7329023e+00   1.1883918e+00   4.8661835e-01   6.3759085e-01   1.1316617e+00   8.5229379e-01   5.9301044e-01   6.5196357e-01   1.6732659e-01   5.0175157e-01   5.9452811e-01   3.0370064e-01   4.4236310e-01   7.9945343e-01   6.6320320e-01   5.8607588e-01   1.0922002e+00   8.8060205e-01   1.5169246e+00   6.2788483e-01   1.4413329e+00   1.0122653e+00   5.7557751e-01   2.5331552e-01   1.0898101e+00   1.7835192e-01   9.3359468e-01  -5.8076315e-02   5.9342887e-01   5.2866453e-01   3.9034604e-01   6.7710560e-01   7.8375906e-01   3.4617580e-01  -1.0370901e-01   1.0334964e-01   1.8612501e-01   1.7022960e-01  -8.7383912e-02  -2.3453282e-03   6.2519666e-01   3.1151715e-01   1.0521323e+00   1.1822799e-01   9.0346001e-01  -3.7964261e-01   6.2554099e-01   1.3932420e+00   1.1065143e+00   8.2534700e-01   4.2630837e-01   1.1942656e+00   8.6774872e-01  -2.7952986e-01   1.4689598e+00   1.5323863e-02   2.7033892e+00   8.4964402e-01   2.8062551e-01   8.3438916e-01   7.8295077e-02   8.2911495e-01   0.0000000e+00  -2.1968466e-01   5.7948971e-01   3.9544709e-01   1.1084336e+00   9.8453866e-01   6.3698776e-01   6.8063146e-01   5.4390893e-01   5.9161929e-01
   1.0285300e+00   5.8909066e-01   1.0278689e+00   1.1675552e+00   4.5132739e-01   6.2120150e-01   1.4762175e+00   1.0913811e+00   6.1988841e-01   4.6200888e-01   2.1044805e+00   9.9247862e-01   2.2625754e+00   1.0105510e+00   1.0210233e-01   4.9128904e-01   1.5943005e-01   3.5607710e-01   1.3487813e+00   9.0937585e-01   3.1026530e-01   6.5948581e-01   1.1633138e+00   8.1136954e-01   3.9040984e-01   3.6792188e-01  -3.6462581e-02   5.8335474e-01   8.4893343e-02   9.4553606e-01   5.2144546e-01   9.2785082e-01   5.2249404e-01   7.0907685e-01   1.0146316e+00   1.3444051e+00   4.2215733e-01   1.2134371e-01   1.2055365e+00   5.2346369e-01   1.4731208e-01   1.5763549e-01   9.8598536e-01   1.9927382e-02   6.0636517e-01  -3.7850675e-01   5.1157565e-02   1.2821346e-02   3.7243514e-01   7.4145431e-01   6.0013161e-01   1.4955721e-01  -1.8551240e-01   2.9285869e-01  -1.6485053e-01  -2.3597180e-01  -3.5128272e-03   7.1160876e-02   7.4933414e-01   3.3299651e-01   1.4060084e+00   6.8512278e-01   1.2513295e+00   1.6496403e-01   9.3394596e-01   1.6695816e+00   1.1452101e+00   7.8546006e-01   5.7685796e-02   8.1427106e-01   1.0393864e+00  -2.9449687e-01   7.6890404e-01  -2.8143096e-01   2.5973905e+00   6.8493436e-01  -1.9392098e-02   7.5483455e-01  -8.2467935e-02   1.0085863e+00  -2.1968466e-01   0.0000000e+00   3.7489559e-01   3.4931052e-01   6.8839540e-01   1.1871492e+00   6.1391820e-01   9.4360809e-01   2.2020546e-02   4.8865848e-01
   1.2512925e+00   7.6853181e-01   2.7372926e+00   2.1215085e+00   1.1827664e+00   1.5350082e+00   2.5129036e+00   2.3008194e+00   1.5152337e+00   1.0952968e+00   1.7466116e+00   7.8539881e-01   1.8325332e+00   8.0263708e-01   5.9566366e-01   9.2017501e-01   5.1401078e-01   1.0806843e-01   1.4161331e+00   8.2248736e-01  -3.6490083e-02   5.0052550e-01   1.8879728e+00   2.0345053e+00   6.2056817e-01   7.1009520e-01   3.8825431e-01   2.1181931e-01  -9.1992320e-02   5.9128663e-01   6.1037380e-02   5.2381024e-01   4.3082590e-01   5.6581952e-01   1.2744588e+00   9.0348801e-01   6.1203030e-01   4.3831796e-01   6.9846280e-01   1.5876298e+00   7.9889353e-01   1.0140660e+00   1.4514461e+00   6.9732443e-01   1.1431059e+00   5.3893739e-01   2.9309188e-01   6.7035302e-01   9.7675019e-01   1.2017028e+00   1.4911821e+00   1.3239228e+00   4.9658173e-01   6.4541517e-01   1.7255502e-01   6.0183958e-01   5.2424103e-01   9.8285067e-01   1.2035821e+00   1.4849680e+00   1.9542481e+00   1.0219387e+00   8.5691846e-01   4.2547991e-01   1.7072931e+00   2.3295353e+00   1.7080747e+00   1.3618177e+00   4.2505824e-01   1.1158958e+00   1.2302787e+00  -4.3719131e-01   2.0964974e+00   6.6310929e-01   2.5821057e+00   1.0148825e+00   2.0436040e-01   5.9487753e-01   5.9510264e-01   1.9945130e+00   5.7948971e-01   3.7489559e-01   0.0000000e+00   6.7510797e-01   1.4110255e+00   1.1930112e+00   9.7206446e-01   8.9153265e-01   1.3167956e+00   1.4451532e+00
   1.0482322e+00   5.5902130e-01   1.3237843e+00   1.2416304e+00   8.1061699e-01   9.7263818e-01   1.4607812e+00   1.5077322e+00   7.6914055e-01   4.1497212e-01   1.3813986e+00   2.0576161e-01   1.4192339e+00   1.5575193e-01  -6.6915484e-02   6.8573650e-01  -1.8623578e-01   9.3806376e-02   1.1052027e+00   8.5694425e-01   2.5840820e-01   4.3093354e-01   9.2151459e-01   8.9889614e-01   3.4794489e-01   3.6365341e-01   4.1212968e-01   5.3449810e-01   1.9783175e-01   4.6846128e-01   8.0060616e-02   5.2417828e-01   2.4480611e-01   4.0583802e-01   8.4611258e-01   7.6324144e-01   1.2748133e+00   7.1443665e-01   9.2672196e-01   1.7875445e+00   3.9215779e-01   1.1102314e+00   1.4604783e+00   4.8878785e-01   7.1234880e-01  -6.3826030e-02   6.3882059e-01   7.2216564e-01   5.3777915e-01   5.3383439e-01   1.2327302e+00   9.9537373e-01   3.7314035e-01   6.7118752e-01   4.2699306e-01   7.7334397e-01   1.7634797e-01   5.5613297e-01   3.9502138e-01   4.2404313e-01   7.9868334e-01  -2.8920816e-02   5.9462263e-01  -2.1553358e-01   7.2769535e-01   1.3411198e+00   1.0793287e+00   8.8344366e-01  -1.2522606e-01   8.6913807e-01   8.5703451e-01  -4.3353025e-01   9.2055647e-01   3.4112057e-02   1.7536406e+00   6.4631228e-02   1.6907151e-01   6.0975570e-01   4.5932890e-01   1.7086612e+00   3.9544709e-01   3.4931052e-01   6.7510797e-01   0.0000000e+00   5.4832526e-01   1.2804801e+00   7.8608051e-01   1.5829971e+00   4.2551754e-01   9.2125817e-01
   8.8185518e-01   3.4511932e-01   9.6611341e-01   1.0896340e+00   1.0122602e+00   9.1097941e-01   1.3842828e+00   1.3484923e+00   1.2282916e+00   1.3621448e+00   1.7997744e+00   1.3800023e+00   1.7959875e+00   9.1172045e-01   6.9204730e-01   8.2604607e-01   8.7581865e-01   8.7753231e-01   8.5230262e-01   7.9416641e-01   9.6739101e-01   1.1454956e+00   4.4772403e-01   4.9385822e-01   1.0325955e+00   9.3780643e-01   3.4509962e-01   1.1281256e+00   1.7121875e+00   1.4734160e+00   3.3083227e-01   3.8288398e-01   1.3544901e-01   5.1909454e-01   8.0473206e-01   1.0663813e+00   1.3606587e+00   1.5402148e+00   1.6952822e+00   1.7305277e+00   6.5461709e-01   7.5746256e-01   5.4660437e-01   1.9356264e-01   8.4955200e-01   5.5679542e-01   1.4225686e-01   3.9376943e-01   1.3329556e+00   1.3157290e+00   1.5637667e+00   1.4514174e+00   8.3507432e-01   1.0530033e+00   9.1488732e-01   8.6734275e-01   2.8053260e-01   7.2777811e-01   1.3002990e+00   1.1201846e+00   1.1043070e+00   5.7325684e-01   1.3436979e+00   3.0109376e-01   1.2420895e+00   1.7965759e+00   1.3339000e+00   9.5329925e-01   4.5448150e-01   1.1806950e+00   1.0196245e+00  -3.7638163e-01   1.7838609e+00   4.2178432e-01   1.6948622e+00  -3.4862450e-01  -7.9325317e-01   2.9241394e-01   3.9409883e-01   1.2356398e+00   1.1084336e+00   6.8839540e-01   1.4110255e+00   5.4832526e-01   0.0000000e+00   1.2235674e+00   8.0736720e-02   6.9170411e-01   4.9527368e-01   1.3900038e+00
   1.4165914e+00   9.7791929e-01   1.1140461e+00   1.0486208e+00   4.2561040e-01   5.5771908e-01   1.9964181e+00   1.2164035e+00   1.2858319e+00   1.0047121e+00   2.4483240e+00   1.4428656e+00   2.9445230e+00   9.7732278e-01   1.1543038e+00   9.1275650e-01   1.3779333e+00   7.4246079e-01   1.1109607e+00   7.3254467e-01   8.1114008e-02   1.1805864e-01   1.0422022e+00   8.3924129e-01   1.8469262e-01  -6.3029148e-01  -1.1006989e-02   4.5326311e-01   1.1890904e+00   1.1304316e+00   2.9481283e-01   3.1710383e-01   5.6892968e-01   8.8508073e-01   9.3276917e-01   7.9446344e-01   4.8641515e-01   5.3709297e-01   1.6628305e+00   1.8132639e+00   5.6577753e-01   9.7672198e-01   6.7622999e-01   9.2075285e-02   1.2074593e+00   8.0063626e-01  -1.7309036e-01   1.2620816e-01   7.3095126e-01   1.1808898e+00   7.9968080e-01   5.5751447e-01   8.6477882e-01   1.2109701e+00  -4.7821875e-02   5.5007063e-01   7.0947951e-01   1.0587907e+00   1.5819944e+00   1.5921476e+00   2.1490650e+00   1.2847230e+00   1.5544885e+00   8.3211648e-01   1.7095028e+00   1.9649257e+00   1.1905954e+00   9.9330520e-01   1.6365476e-01   9.8993675e-01   4.3225304e-01  -7.0796641e-01   1.4988821e+00   3.4086545e-01   1.5705016e+00  -3.7985422e-01  -1.1439610e+00  -2.9030269e-01   2.6520124e-01   1.2652221e+00   9.8453866e-01   1.1871492e+00   1.1930112e+00   1.2804801e+00   1.2235674e+00   0.0000000e+00   8.2462043e-01   1.1057250e+00   6.8626905e-01   1.5949178e+00
   7.3839809e-01   2.7100010e-01   1.4928583e+00   1.1596465e+00   2.5300391e-01   5.9016993e-01   1.9706781e+00   1.5911430e+00   1.3981541e+00   1.9923537e-01   1.5549559e+00   7.5778384e-01   1.6366534e+00   4.0760087e-01   6.0966226e-01  -2.7778981e-02   7.6608073e-01   3.6398483e-01   1.1430879e+00   3.0318463e-01  -5.2564699e-01   7.7316754e-01   8.1493304e-01   7.6172099e-01   2.8454948e-01  -2.1739066e-01   1.3003011e-01  -1.1890149e-02   4.8806027e-01   1.0478748e+00  -4.1315172e-01   1.9483185e-01   3.3187827e-01   4.1852746e-01   5.9653159e-01   7.7017336e-01   3.7286221e-01   1.1966097e+00   8.3955946e-01   1.4465278e+00   3.8480403e-01   4.3270437e-01   3.9928679e-01   5.4816113e-01   9.7462964e-01   5.6095269e-01   1.1366502e-01   4.8430096e-01   6.6956520e-01   1.0430235e+00   6.2241654e-01   1.0002023e+00   1.8941338e-01   3.6685175e-01  -5.3134485e-02   4.5083337e-01   5.3294301e-02   4.6565601e-01   8.1873723e-01   1.6053304e+00   9.5642942e-01   9.9821591e-01   3.8636235e-01   9.4152620e-02   6.5096433e-01   1.7888349e+00   1.2268765e+00   1.2503928e+00   7.3760258e-01   1.3970015e+00   1.7501671e+00  -5.0108795e-01   5.2796264e-01   5.1496171e-01   7.4525545e-01  -3.9071382e-02  -5.4180233e-01  -1.8565194e-01   4.6900428e-01   1.8453705e+00   6.3698776e-01   6.1391820e-01   9.7206446e-01   7.8608051e-01   8.0736720e-02   8.2462043e-01   0.0000000e+00   3.6108545e-01   1.1941417e-01   8.2560601e-01
   2.3113103e-01   2.9890247e-01   6.7138506e-01   7.8512619e-01   4.7493101e-01   8.5970887e-01   1.2094409e+00   1.0144407e+00   1.0738940e+00   5.3346372e-02   1.5938675e+00   6.3843547e-01   1.0338751e+00  -2.2774473e-01   2.3746178e-01   7.5897945e-01   7.6848207e-01   6.1625923e-01   5.8654292e-01   3.6385524e-01  -1.8062861e-01   6.9569349e-01   2.6845716e-01   2.6913711e-01   3.9898316e-01  -2.7777329e-01   7.2081215e-01   8.8315026e-01   6.3183036e-01   1.2535717e+00  -4.5955084e-01  -2.7965365e-03   3.2746177e-03   3.2603284e-01   5.3419912e-01   8.7474001e-01   1.5831016e-01   7.5354579e-01   1.3726094e+00   1.9060863e+00   6.3522565e-01   1.0774937e+00   9.4015521e-01   6.4178769e-01   6.7698592e-01   6.0096147e-01   2.9642189e-01   7.3879359e-01   8.9764860e-01   8.1731351e-01   1.0072553e+00   1.0637235e+00   1.5121817e-01   3.7909176e-01   7.7428008e-02   2.9719218e-01   6.8582487e-02   7.7174028e-01   7.4569769e-01   1.0456523e+00   1.1764484e+00   7.2788912e-01   6.4505366e-01   4.3454690e-01   7.2575873e-01   1.7350074e+00   9.2972216e-01   1.0037236e+00   2.5029195e-01   9.2004308e-01   1.2240108e+00  -4.8394287e-01   6.4531185e-01   6.6505463e-01   9.4771776e-01   1.1088115e-01  -1.0912063e+00  -4.5290409e-01   7.2980460e-01   2.4561489e+00   6.8063146e-01   9.4360809e-01   8.9153265e-01   1.5829971e+00   6.9170411e-01   1.1057250e+00   3.6108545e-01   0.0000000e+00   2.7687994e-01   5.3169843e-01
   8.8613241e-01   8.6166295e-01   9.1377727e-01   1.3042613e+00   3.9967877e-01   8.9971374e-01   1.3270258e+00   1.4643527e+00   4.0399815e-01   7.9583741e-01   7.1959806e-01   7.6659867e-01   2.6589827e-01   2.4725663e-01   5.0171861e-01   5.4084097e-01   3.7418241e-01   6.5764919e-01   9.2999218e-01   6.2275812e-01  -4.3441601e-01  -2.3849639e-01   3.2617165e-01   4.8226891e-01   4.2443468e-01   2.7840990e-02   2.8944560e-01   3.6744161e-01   1.0055118e+00   1.0338079e+00  -3.6535968e-01  -2.6736028e-02  -1.7012043e-01  -1.1561057e-01  -1.6149409e-01   1.8622790e-01  -3.6127669e-01   8.0543711e-01   7.1262772e-01   1.1090309e+00   6.4339438e-01   6.1409396e-01   6.0055202e-01   9.3687858e-01   7.6493860e-01   9.5407279e-01   8.1359995e-01   1.4810124e+00   1.4650952e+00   6.7690062e-01   8.2731752e-01   9.3845377e-01   1.1427899e+00   1.9065364e+00   8.8769193e-01   1.0751715e+00   5.1100280e-01   1.1769340e+00   1.2445711e+00   1.7384464e+00   4.6697465e-01   8.8061301e-01   4.3913926e-01   5.0346095e-01   1.2257177e-01   9.9838979e-01   8.6727812e-01   5.9869238e-01  -2.6773392e-02   6.5795856e-01  -7.3849684e-02  -8.7336617e-01   3.7598594e-01   2.8102128e-01  -1.3358682e-02  -1.2642324e-01  -1.8261468e+00  -1.2273692e+00  -5.8768630e-02   9.8039339e-01   5.4390893e-01   2.2020546e-02   1.3167956e+00   4.2551754e-01   4.9527368e-01   6.8626905e-01   1.1941417e-01   2.7687994e-01   0.0000000e+00   9.1663749e-01
   1.5617547e+00   1.6084784e+00   1.5785452e+00   1.5351884e+00   1.0467158e+00   8.5735980e-01   2.0252346e+00   1.6987535e+00   1.4900009e+00   9.1714051e-01   2.3071138e+00   1.7730522e+00   2.4955609e+00   1.0902410e+00   2.1133792e+00   1.4411849e+00   1.1405635e+00   1.0296923e+00   1.3712422e+00   1.2554005e+00  -8.7474434e-01  -1.3699760e-01   1.0869321e+00   1.0410111e+00   5.0013863e-01  -4.8934150e-01   4.3691742e-01   5.5421470e-01   9.4810819e-01   9.2534830e-01   2.9230819e-01   2.9528805e-01   2.9954074e-01   7.4852964e-01   1.4664937e-01   5.0460197e-01  -3.0644854e-01   6.0077923e-01   7.6214833e-01   6.9307843e-01   8.0893884e-01   7.6703171e-01   1.1150284e+00   1.0933422e+00   1.6753371e+00   1.8790952e+00   8.6959842e-01   2.0377837e+00   2.6492624e+00   2.2385169e+00   2.0122432e+00   2.0751461e+00   1.8026668e+00   2.3724291e+00   3.0897447e-01   3.8319694e-01   9.2329943e-01   1.6498704e+00   1.1235085e+00   1.8860471e+00   1.5737703e+00   9.7705612e-01   1.3416737e+00   8.7555758e-01   8.7146583e-01   1.4639295e+00   1.1861000e+00   1.3962114e+00   6.8335830e-02   9.4855095e-01   2.8935862e-01  -2.0242639e-01   9.0730958e-01   6.7078646e-01   3.1739886e-01   6.6233914e-02  -1.2226076e+00  -5.7783751e-01  -3.2192483e-01   7.6878644e-01   5.9161929e-01   4.8865848e-01   1.4451532e+00   9.2125817e-01   1.3900038e+00   1.5949178e+00   8.2560601e-01   5.3169843e-01   9.1663749e-01   0.0000000e+00
